# Supplementary material for: Allosteric coupling of sub-millisecond clamshell motions in ionotropic glutamate receptor ligand-binding domains
Source: Commun Biol. 2021 Sep 9;4:1056. doi: 10.1038/s42003-021-02605-0 (PMC8429746; doi:10.1038/s42003-021-02605-0)
Supplement: Supplementary file 4 — Supplementary Data 1 [file 42003_2021_2605_MOESM4_ESM.xlsx]

## Sheet: Figure 2a
Figure 2 a
iGluA2 LBD G446C							iGluA2 LBD G446C-T685W
Lag time τ (ms)	1	2	3				Lag time τ (ms)	1	2	3
5e-05	0.02064	0.01899	0.0207				5e-05	0.03717	0.04077	0.0476
5.625e-05	0.02189	0.01917	0.01936				5.625e-05	0.03566	0.04167	0.04177
6.25e-05	0.01956	0.02039	0.01728				6.25e-05	0.04292	0.04258	0.03397
6.875e-05	0.02077	0.02025	0.02001				6.875e-05	0.03803	0.03948	0.04859
7.5e-05	0.01932	0.02163	0.02175				7.5e-05	0.03897	0.03918	0.03537
8.125e-05	0.01987	0.01861	0.02129				8.125e-05	0.03997	0.04523	0.04029
8.75e-05	0.01999	0.02095	0.0204				8.75e-05	0.04048	0.03744	0.04251
9.375e-05	0.01886	0.01766	0.01951				9.375e-05	0.04206	0.04167	0.04177
0.0001	0.02009	0.02052	0.02027				0.0001	0.04083	0.04189	0.04065
0.0001125	0.01918	0.01923	0.02081				0.0001125	0.03698	0.03797	0.04078
0.000125	0.01904	0.02019	0.0202				0.000125	0.04043	0.03732	0.04021
0.0001375	0.01774	0.02053	0.01981				0.0001375	0.03686	0.03637	0.0376
0.00015	0.01956	0.01979	0.01942				0.00015	0.04541	0.03648	0.03646
0.0001625	0.01998	0.01894	0.01739				0.0001625	0.03774	0.03376	0.04447
0.000175	0.0199	0.02144	0.0185				0.000175	0.03432	0.04257	0.04078
0.0001875	0.01833	0.01785	0.01855				0.0001875	0.03706	0.03794	0.03669
0.0002	0.0202	0.01911	0.01889				0.0002	0.03474	0.03639	0.04255
0.000225	0.0193	0.0193	0.01908				0.000225	0.03565	0.03841	0.03592
0.00025	0.01958	0.01943	0.01988				0.00025	0.04029	0.03558	0.03688
0.000275	0.01805	0.01954	0.0199				0.000275	0.03662	0.03971	0.03583
0.0003	0.01853	0.0194	0.01796				0.0003	0.03371	0.03659	0.03888
0.000325	0.02067	0.01968	0.01866				0.000325	0.03419	0.03189	0.03568
0.00035	0.01853	0.01878	0.01886				0.00035	0.03447	0.03308	0.03754
0.000375	0.01945	0.01974	0.01893				0.000375	0.03269	0.02989	0.03624
0.0004	0.0185	0.01981	0.01791				0.0004	0.03273	0.03161	0.03514
0.00045	0.01843	0.02014	0.01933				0.00045	0.03386	0.03198	0.0367
0.0005	0.01863	0.01955	0.02027				0.0005	0.03462	0.03424	0.03603
0.00055	0.01918	0.01946	0.01941				0.00055	0.03205	0.03057	0.03549
0.0006	0.01865	0.01874	0.01919				0.0006	0.03087	0.03266	0.03477
0.00065	0.02026	0.01857	0.01932				0.00065	0.03326	0.03372	0.03246
0.0007	0.0179	0.01871	0.01866				0.0007	0.03458	0.03171	0.03416
0.00075	0.01867	0.01857	0.01953				0.00075	0.03097	0.03261	0.0322
0.0008	0.01912	0.01835	0.01907				0.0008	0.03234	0.0326	0.03336
0.0009	0.01955	0.01826	0.01969				0.0009	0.03062	0.03093	0.03507
0.001	0.01872	0.01891	0.01902				0.001	0.03127	0.03242	0.03287
0.0011	0.01838	0.01896	0.01899				0.0011	0.0344	0.03143	0.03351
0.0012	0.0187	0.01884	0.01873				0.0012	0.02934	0.03015	0.03322
0.0013	0.01856	0.02016	0.01979				0.0013	0.03049	0.03034	0.03178
0.0014	0.0183	0.01904	0.01937				0.0014	0.03149	0.03092	0.0315
0.0015	0.01833	0.01951	0.0195				0.0015	0.03105	0.03152	0.03181
0.0016	0.01856	0.01932	0.01918				0.0016	0.02993	0.0315	0.0313
0.0018	0.0186	0.01851	0.01856				0.0018	0.02983	0.03025	0.03199
0.002	0.01852	0.01868	0.01947				0.002	0.0296	0.02968	0.02976
0.0022	0.01822	0.01879	0.0187				0.0022	0.02808	0.03003	0.03159
0.0024	0.01859	0.01886	0.01954				0.0024	0.03005	0.02922	0.03132
0.0026	0.01838	0.01911	0.01922				0.0026	0.02913	0.02829	0.03034
0.0028	0.01838	0.01875	0.01865				0.0028	0.03081	0.02872	0.02908
0.003	0.01851	0.01845	0.01856				0.003	0.02831	0.02827	0.032
0.0032	0.01844	0.01864	0.0186				0.0032	0.02851	0.02906	0.03127
0.0036	0.01828	0.01906	0.01887				0.0036	0.02915	0.02771	0.03026
0.004	0.01874	0.01851	0.01888				0.004	0.0281	0.02844	0.02979
0.0044	0.01853	0.01912	0.01878				0.0044	0.02796	0.02881	0.02963
0.0048	0.01887	0.01895	0.01886				0.0048	0.02863	0.02785	0.02951
0.0052	0.01864	0.01874	0.01882				0.0052	0.02817	0.02829	0.0296
0.0056	0.01834	0.01867	0.0188				0.0056	0.0276	0.02786	0.02924
0.006	0.01851	0.01904	0.01877				0.006	0.02748	0.02793	0.02814
0.0064	0.01825	0.01885	0.01869				0.0064	0.02736	0.02743	0.02902
0.0072	0.01834	0.01863	0.01898				0.0072	0.02743	0.02809	0.02908
0.008	0.01846	0.01861	0.01883				0.008	0.02704	0.02767	0.0284
0.0088	0.01853	0.01855	0.01917				0.0088	0.02664	0.02656	0.02789
0.0096	0.0186	0.01895	0.019				0.0096	0.02672	0.02662	0.02881
0.0104	0.01864	0.01876	0.01873				0.0104	0.02613	0.02625	0.02843
0.0112	0.01841	0.0189	0.01882				0.0112	0.02721	0.02691	0.0278
0.012	0.01835	0.01865	0.01868				0.012	0.02683	0.02682	0.02774
0.0128	0.01838	0.01867	0.01881				0.0128	0.02649	0.02669	0.02798
0.0144	0.01839	0.01877	0.01897				0.0144	0.02623	0.0263	0.02763
0.016	0.01838	0.01863	0.01879				0.016	0.02543	0.02626	0.02713
0.0176	0.01852	0.01848	0.01869				0.0176	0.02526	0.02553	0.02693
0.0192	0.01821	0.01853	0.01862				0.0192	0.02545	0.02505	0.02695
0.0208	0.0183	0.01867	0.01862				0.0208	0.02583	0.02564	0.02725
0.0224	0.01813	0.0185	0.01866				0.0224	0.02533	0.02569	0.02643
0.024	0.01818	0.01858	0.01861				0.024	0.02545	0.02515	0.02614
0.0256	0.01828	0.01859	0.0186				0.0256	0.02508	0.02536	0.02654
0.0288	0.01815	0.01859	0.01856				0.0288	0.02507	0.02499	0.0263
0.032	0.01806	0.01841	0.01863				0.032	0.02489	0.02513	0.02622
0.0352	0.01814	0.01843	0.01853				0.0352	0.02485	0.02488	0.02583
0.0384	0.01816	0.01839	0.0184				0.0384	0.02433	0.02449	0.02587
0.0416	0.01793	0.01846	0.01834				0.0416	0.02439	0.02493	0.02551
0.0448	0.01801	0.01839	0.01834				0.0448	0.02454	0.02438	0.02575
0.048	0.01787	0.01837	0.01832				0.048	0.02393	0.0241	0.02529
0.0512	0.01783	0.01828	0.01832				0.0512	0.02393	0.02408	0.02524
0.0576	0.01789	0.0182	0.01829				0.0576	0.02371	0.02395	0.02541
0.064	0.01778	0.0181	0.0182				0.064	0.02367	0.02358	0.02475
0.0704	0.01762	0.01786	0.01815				0.0704	0.0234	0.02365	0.02453
0.0768	0.0176	0.01802	0.01794				0.0768	0.02347	0.02357	0.02448
0.0832	0.01753	0.01793	0.01787				0.0832	0.02311	0.02316	0.02421
0.0896	0.01761	0.01779	0.01784				0.0896	0.02317	0.023	0.02394
0.096	0.01747	0.01771	0.01782				0.096	0.02319	0.02309	0.02419
0.1024	0.01735	0.01764	0.01781				0.1024	0.02295	0.02292	0.02392
0.1152	0.01729	0.01752	0.01767				0.1152	0.02251	0.02267	0.02355
0.128	0.0172	0.01746	0.01745				0.128	0.02231	0.0224	0.02338
0.1408	0.01695	0.01724	0.01725				0.1408	0.02196	0.02202	0.02318
0.1536	0.01678	0.01713	0.01721				0.1536	0.02203	0.02211	0.02286
0.1664	0.01674	0.01699	0.01708				0.1664	0.02187	0.02188	0.02273
0.1792	0.01664	0.01695	0.01696				0.1792	0.02163	0.02149	0.02236
0.192	0.01646	0.0168	0.01695				0.192	0.02148	0.0215	0.02225
0.2048	0.01633	0.01668	0.0168				0.2048	0.02125	0.02125	0.02212
0.2304	0.01618	0.01642	0.01649				0.2304	0.02091	0.02088	0.02184
0.256	0.01597	0.0162	0.01629				0.256	0.02055	0.02042	0.02148
0.2816	0.01573	0.01597	0.01609				0.2816	0.02025	0.02021	0.0212
0.3072	0.01546	0.01578	0.01587				0.3072	0.01999	0.01994	0.02079
0.3328	0.01532	0.01557	0.01564				0.3328	0.01969	0.01973	0.0206
0.3584	0.01512	0.0154	0.01543				0.3584	0.01944	0.01946	0.02036
0.384	0.01489	0.01524	0.01526				0.384	0.01925	0.01922	0.02023
0.4096	0.01476	0.01507	0.01508				0.4096	0.01904	0.01894	0.01985
0.4608	0.01439	0.01465	0.01469				0.4608	0.0186	0.01853	0.01936
0.512	0.01407	0.01428	0.01439				0.512	0.0182	0.01813	0.01892
0.5632	0.01373	0.014	0.01404				0.5632	0.01772	0.01761	0.01851
0.6144	0.01344	0.01364	0.01373				0.6144	0.01731	0.01732	0.01804
0.6656	0.01313	0.01343	0.01343				0.6656	0.01704	0.01694	0.01773
0.7168	0.01287	0.0131	0.01319				0.7168	0.01669	0.01662	0.01745
0.768	0.01258	0.01292	0.0129				0.768	0.01632	0.01633	0.01709
0.8192	0.01237	0.01262	0.01263				0.8192	0.01603	0.01599	0.01672
0.9216	0.01188	0.01215	0.01216				0.9216	0.01543	0.01529	0.01608
1.024	0.01147	0.01169	0.01172				1.024	0.01483	0.01485	0.0155
1.1264	0.01104	0.01124	0.01132				1.1264	0.01442	0.01434	0.01509
1.2288	0.01064	0.01089	0.01095				1.2288	0.01391	0.01386	0.01453
1.3312	0.01032	0.01056	0.01057				1.3312	0.01358	0.01354	0.01408
1.4336	0.00999	0.01022	0.01023				1.4336	0.01312	0.01303	0.01366
1.536	0.00969	0.0099	0.00992				1.536	0.01275	0.01273	0.01329
1.6384	0.00939	0.00961	0.00963				1.6384	0.01244	0.01235	0.01294
1.8432	0.00886	0.0091	0.00909				1.8432	0.01177	0.01173	0.01227
2.048	0.00841	0.00863	0.00861				2.048	0.01122	0.01109	0.01165
2.2528	0.00796	0.00821	0.00818				2.2528	0.01074	0.01062	0.01108
2.4576	0.00758	0.00781	0.0078				2.4576	0.01023	0.01013	0.01064
2.6624	0.00724	0.00744	0.00745				2.6624	0.00981	0.00976	0.01016
2.8672	0.00694	0.00713	0.00714				2.8672	0.00941	0.00933	0.00979
3.072	0.00665	0.00684	0.00683				3.072	0.00899	0.00892	0.00939
3.2256	0.00646	0.00664	0.00665				3.2256	0.00883	0.00874	0.00912
3.6352	0.00599	0.00616	0.00616				3.6352	0.00822	0.00815	0.00852
4.0448	0.00559	0.00572	0.00574				4.0448	0.0077	0.00762	0.00792
4.4544	0.00524	0.00533	0.00538				4.4544	0.00726	0.00717	0.00743
4.864	0.00493	0.00501	0.00505				4.864	0.00687	0.00682	0.00694
5.2736	0.00464	0.00473	0.00478				5.2736	0.00648	0.00646	0.00658
5.6832	0.00438	0.0045	0.00452				5.6832	0.00619	0.00609	0.00624
6.0928	0.00417	0.00426	0.00429				6.0928	0.0059	0.00584	0.00596
6.5024	0.00399	0.00407	0.00407				6.5024	0.00561	0.00558	0.00571
7.3216	0.00366	0.00371	0.0037				7.3216	0.00518	0.00512	0.00524
8.1408	0.00336	0.00344	0.0034				8.1408	0.00473	0.00474	0.00482
8.96	0.00313	0.00318	0.00315				8.96	0.0044	0.00438	0.0045
9.7792	0.00292	0.00295	0.00294				9.7792	0.00407	0.0041	0.00417
10.5984	0.00273	0.00276	0.00274				10.5984	0.00381	0.00386	0.00395
11.4176	0.00255	0.00259	0.00259				11.4176	0.00359	0.00361	0.00371
12.2368	0.00243	0.00241	0.00243				12.2368	0.00339	0.00343	0.00353
13.056	0.0023	0.00227	0.00229				13.056	0.00326	0.00328	0.00336
14.6944	0.00205	0.00209	0.00205				14.6944	0.00294	0.00301	0.00304
16.3328	0.00188	0.00194	0.00186				16.3328	0.00266	0.00272	0.00277
17.9712	0.00172	0.00181	0.00167				17.9712	0.00248	0.00248	0.00257
19.6096	0.00156	0.00163	0.00153				19.6096	0.00233	0.00231	0.00237
21.248	0.00146	0.00149	0.00141				21.248	0.00217	0.00214	0.00221
22.8864	0.00134	0.00139	0.00131				22.8864	0.00207	0.00205	0.00208
24.5248	0.00125	0.00132	0.00123				24.5248	0.00192	0.00193	0.00196
26.1632	0.00118	0.00124	0.00114				26.1632	0.00184	0.00185	0.00186
29.44	0.00106	0.00106	0.00102				29.44	0.00166	0.00169	0.00167
32.7168	0.000940548	0.000963575	0.000946857				32.7168	0.00148	0.00152	0.00154
35.9936	0.00084199	0.000897821	0.000845586				35.9936	0.00136	0.00143	0.00143
39.2704	0.000736412	0.000768922	0.000750123				39.2704	0.00127	0.00134	0.00124
42.5472	0.000692122	0.000656059	0.000714481				42.5472	0.00114	0.00124	0.00112
45.824	0.000614176	0.000560622	0.000678783				45.824	0.00102	0.00113	0.00104
49.1008	0.000563807	0.000536854	0.000626918				49.1008	0.000889726	0.00111	0.000947366
52.3776	0.000551805	0.000528816	0.000576526				52.3776	0.000853699	0.00105	0.000915092
58.9312	0.000502596	0.000456054	0.000535676				58.9312	0.000721787	0.000982846	0.00083679
65.4848	0.000429953	0.000426868	0.000441628				65.4848	0.000610581	0.00087399	0.00071587
72.0384	0.00040117	0.000354083	0.000433939				72.0384	0.000599658	0.000694919	0.000617587
78.592	0.000405434	0.000267	0.000362462				78.592	0.000558084	0.000640093	0.000561684
85.1456	0.000365365	0.000288851	0.000325502				85.1456	0.000506287	0.000613994	0.000529842
91.6992	0.000318035	0.000287265	0.000303733				91.6992	0.000449779	0.000603391	0.000521265
98.2528	0.000319571	0.000288973	0.000336099				98.2528	0.000439431	0.000563999	0.000510563
104.806	0.000309013	0.000291076	0.000283017				104.806	0.000388761	0.000517406	0.00045892
117.914	0.000266121	0.000289176	0.000256043				117.914	0.000302227	0.000397091	0.000376274
131.021	0.000220536	0.000247941	0.000222647				131.021	0.000271409	0.000406233	0.000401043
144.128	0.000179583	0.000242032	0.00020688				144.128	0.000241067	0.000335869	0.000309463
157.235	0.000188869	0.000174641	0.000178281				157.235	0.000302494	0.000313426	0.000254092
170.342	0.000138905	0.000187042	0.000167579				170.342	0.000262812	0.000307712	0.000191998
183.45	0.000161548	0.000197306	0.00021743				183.45	0.000225049	0.000281101	0.000246385
196.557	0.000161086	0.000139642	0.000187682				196.557	0.000172846	0.000256599	0.000199045
209.664	0.00016655	0.000115573	0.000163187				209.664	0.00017207	0.000229347	0.000224907
235.878	0.000167425	8.11094e-05	0.000123328				235.878	5.75185e-05	0.000216696	0.000151548
262.093	0.000155376	0.000102432	9.24834e-05				262.093	2.44989e-05	0.000262591	0.000181745
288.307	0.000129448	0.000114714	7.64719e-05				288.307	0.000115541	0.000237774	0.00017918
314.522	0.000117883	0.000133188	8.76513e-05				314.522	0.000104443	0.00021435	4.80859e-05
340.736	8.27324e-05	0.000103578	3.66624e-05				340.736	0.000130497	0.000192267	3.09899e-05
366.95	8.46211e-05	5.86987e-05	5.64681e-05				366.95	0.000200246	0.000204759	3.72233e-05
393.165	9.81455e-05	7.88004e-06	2.92659e-05				393.165	0.000171671	0.000228229	7.90489e-05
419.379	0.000125275	4.92735e-05	3.39429e-05				419.379	7.43753e-05	0.000216424	4.97993e-05
471.808	0.000102651	5.32617e-05	6.7959e-05				471.808	7.06547e-05	0.000273155	1.69111e-05
524.237	0.000118303	4.82849e-05	3.83075e-05				524.237	1.60485e-05	0.000203508	3.18667e-05
576.666	9.26591e-05	4.99369e-05	1.37291e-05				576.666	0.000117255	0.00023132	-2.25468e-05
629.094	1.74828e-05	5.17896e-05	2.10739e-05				629.094	0.000107858	0.000172815	1.07425e-05
681.523	1.20261e-05	7.18399e-05	6.10364e-05				681.523	0.000141291	0.000125037	5.34416e-05
733.952	9.35629e-05	2.08842e-05	1.49523e-05				733.952	5.83274e-05	0.000105074	3.18884e-05
786.381	6.54417e-05	-1.17233e-05	2.0148e-05				786.381	3.57104e-05	0.000112048	7.16086e-05
838.81	5.92375e-05	3.12216e-05	6.27825e-05				838.81	4.03189e-05	0.000137897	5.25036e-06
943.667	5.94054e-05	3.38268e-05	1.19935e-05				943.667	8.11123e-05	0.000216358	3.66343e-05
1048.52	3.98846e-05	-2.43352e-07	2.36506e-05				1048.52	2.72433e-05	0.000115061	2.7398e-05
1153.38	4.17004e-05	-4.12443e-05	1.78755e-05				1153.38	-4.35753e-05	8.93954e-05	7.79339e-05
1258.24	5.35776e-05	-3.6366e-05	0.000106124				1258.24	-4.34657e-06	9.15271e-05	3.46508e-05
1363.1	5.30996e-05	-2.01375e-05	1.28286e-05				1363.1	2.95472e-05	7.33761e-05	7.65934e-05
1467.96	4.74723e-05	2.78911e-06	5.90497e-06				1467.96	2.02019e-05	4.90115e-05	0.000143543
1572.81	5.24826e-05	-9.53878e-06	3.2125e-05				1572.81	-8.42641e-06	2.58755e-05	4.36801e-05
1677.67	5.60616e-05	2.59042e-06	6.37894e-06				1677.67	-1.12294e-05	6.78583e-05	5.76659e-05
1887.39	3.77963e-05	-3.46678e-05	6.34256e-06				1887.39	2.21891e-05	3.06951e-05	5.95882e-05
2097.1	9.05577e-06	7.98438e-07	-1.95715e-05				2097.1	8.6925e-05	3.21078e-06	8.15266e-05
2306.82	7.39254e-06	-1.81293e-05	-7.88682e-06				2306.82	-1.97048e-05	9.83425e-05	2.9129e-05
2516.53	2.19382e-05	-9.34883e-06	-5.48031e-06				2516.53	6.15432e-05	2.99672e-05	9.91192e-06
2726.25	5.27664e-05	1.45284e-05	2.96765e-05				2726.25	5.42234e-05	0.000108273	3.31616e-05
2935.96	2.03494e-05	5.18891e-05	-3.39738e-05				2935.96	7.76794e-05	0.000122829	5.67994e-05
3145.68	2.04354e-05	6.45956e-05	2.41282e-05				3145.68	9.40611e-05	0.000116294	2.16372e-06
3355.39	3.35409e-06	1.55256e-05	1.0565e-06				3355.39	7.38315e-05	0.000125242	2.57418e-05
3774.82	2.15822e-05	2.33552e-05	1.27934e-05				3774.82	2.27101e-05	0.000101985	7.27641e-05
4194.25	-4.69298e-06	-1.44097e-05	1.5352e-05				4194.25	-3.07603e-05	9.16184e-05	4.52804e-05
4613.68	2.90149e-05	9.03613e-07	-3.27488e-07				4613.68	1.13878e-05	6.19764e-05	1.51108e-05
5033.11	-3.66146e-06	2.81993e-05	-6.70017e-06				5033.11	-2.88428e-06	2.52481e-05	6.68424e-05
5452.54	1.80419e-05	7.4683e-06	1.68196e-05				5452.54	1.61771e-05	6.39724e-05	-1.29509e-05
5871.97	2.23863e-05	6.98006e-06	1.95792e-05				5871.97	5.07246e-05	6.10467e-05	-6.12578e-06
6291.4	4.08031e-05	-2.41732e-05	2.8102e-05				6291.4	4.3209e-05	0.000152215	8.76272e-05
6710.83	1.81027e-05	1.49715e-05	3.79529e-05				6710.83	2.78462e-05	9.9362e-05	7.65541e-05
7549.7	-2.09666e-05	6.52682e-06	2.86426e-05				7549.7	2.99718e-05	9.32882e-05	9.86435e-06
8388.56	7.80569e-06	2.70382e-05	8.71649e-06				8388.56	3.11692e-05	7.68702e-05	1.54028e-05
9227.42	-4.0405e-06	1.0776e-06	1.44447e-05				9227.42	1.30967e-05	8.53109e-05	4.59649e-05
10066.3	2.06806e-05	1.46723e-05	-1.22779e-06				10066.3	9.80975e-06	5.08863e-05	7.31165e-05
10905.1	1.64171e-05	2.53591e-05	-1.74414e-05				10905.1	2.53449e-05	7.29372e-05	2.01583e-05
11744	3.66824e-05	-1.90004e-06	-6.85287e-07				11744	2.32569e-05	7.21122e-05	5.45376e-05
12582.9	6.54446e-06	6.11266e-06	1.93828e-05				12582.9	6.32866e-07	5.96433e-05	4.3758e-05
13421.7	-9.38114e-06	2.86488e-05	7.32285e-06				13421.7	3.52937e-05	5.98773e-05	3.7723e-05
15099.4	-5.33353e-06	-4.08703e-07	1.58743e-05				15099.4	1.92578e-05	6.78683e-05	2.48258e-05
16777.2	1.63405e-05	4.29881e-06	5.56875e-06				16777.2	9.45493e-06	5.55916e-05	1.79798e-05
18454.9	-1.88405e-06	-1.05085e-05	1.76786e-05				18454.9	1.82567e-05	6.02352e-05	1.13586e-05
20132.6	1.30849e-05	1.21498e-06	1.26875e-05				20132.6	2.06703e-05	6.13172e-05	1.56067e-05
21810.3	2.05851e-05	2.39209e-06	2.63403e-05				21810.3	2.39186e-05	6.14597e-05	3.62207e-05
23488.1	2.32459e-05	9.42712e-07	-2.5873e-06				23488.1	4.29689e-05	7.51037e-05	4.38375e-05
25165.8	1.20201e-05	-5.10119e-06	1.74445e-05				25165.8	1.47999e-05	6.30682e-05	2.28445e-05
26843.5	5.92683e-06	2.68893e-07	2.29382e-05				26843.5	8.21716e-06	6.66731e-05	3.58932e-05
30198.9	3.88297e-06	1.74553e-05	2.74393e-05				30198.9	4.00191e-05	4.34056e-05	3.67891e-05
33554.4	-3.06167e-06	-4.89978e-06	5.04501e-06				33554.4	-5.97465e-06	3.71688e-05	2.86996e-05
36909.8	-3.67329e-07	6.49733e-06	1.15706e-05				36909.8	-4.8724e-06	4.49452e-05	4.28354e-05
40265.3	1.46702e-05	-1.50438e-05	1.24618e-05				40265.3	9.83083e-06	4.65925e-05	1.8816e-05
43620.7	1.70511e-05	4.10596e-06	9.86281e-06				43620.7	4.78425e-06	3.32996e-05	1.14216e-05
46976.2	3.30621e-06	6.65654e-06	2.28339e-05				46976.2	2.37469e-05	4.328e-05	2.16582e-05
50331.6	1.60541e-05	4.8435e-06	1.42238e-05				50331.6	1.08656e-06	5.72525e-05	1.35658e-05
53687	1.14638e-05	7.00004e-06	8.49768e-06				53687	1.45634e-05	1.97148e-05	1.52971e-05
60397.9	-2.42271e-06	1.44569e-05	1.84826e-05				60397.9	2.65849e-07	2.74959e-05	2.78212e-05
67108.8	9.96409e-06	8.69296e-06	8.17158e-06				67108.8	4.70893e-06	3.74345e-05	1.9623e-05
73819.7	-2.25825e-08	6.44567e-06	1.39286e-05				73819.7	1.93821e-05	3.25221e-05	1.031e-05
80530.6	-1.37512e-05	-2.25877e-08	1.40463e-05				80530.6	1.92104e-05	2.96149e-05	3.14377e-05
87241.5	1.10899e-05	1.08792e-05	1.3957e-05				87241.5	1.8226e-06	3.46918e-05	2.89728e-05
93952.4	-8.49723e-06	1.21247e-05	7.88126e-06				93952.4	8.65398e-06	7.22126e-06	2.43063e-05
100663	1.18147e-05	7.13731e-06	7.72898e-06				100663	3.51937e-06	2.3894e-05	1.75205e-05
107374	1.01851e-06	4.23834e-06	1.57273e-05				107374	-3.28073e-06	1.74401e-05	1.27206e-05
120796	-8.68279e-06	4.04064e-06	1.38287e-05				120796	-4.88292e-06	2.94419e-05	1.8996e-05
134218	-9.37909e-07	1.54715e-05	1.36025e-05				134218	-4.14538e-06	1.47863e-05	-4.3501e-06
147639	-5.37196e-06	4.26528e-06	1.13308e-05				147639	1.72613e-05	7.09563e-06	-2.445e-05
161061	9.39815e-06	7.65425e-06	4.88373e-06				161061	1.33295e-05	2.40059e-05	1.47783e-05
174483	-1.1254e-05	-4.28153e-06	1.40184e-06				174483	7.49011e-06	4.56297e-06	1.62426e-05
187905	-9.66355e-07	-1.35517e-06	2.56331e-06				187905	1.43519e-05	-3.90568e-07	2.29561e-05
201327	7.37025e-06	1.82549e-06	3.3316e-06				201327	1.43117e-05	1.69303e-05	2.09578e-05

## Sheet: Figure 2b
Figure 2 b
iGluA2 LBD K503C							iGluA2 LBD K503C-K734W
Lag time τ (ms)	1	2	3				Lag time τ (ms)	1	2	3
5.625e-05	0.21359	0.2791	0.30965				5.625e-05	0.0482	0.05567	0.06796
6.25e-05	0.23885	0.33418	0.34375				6.25e-05	0.04883	0.0527	0.0632
6.875e-05	0.19675	0.26686	0.28919				6.875e-05	0.05024	0.04619	0.05961
7.5e-05	0.2593	0.29746	0.25508				7.5e-05	0.04975	0.05307	0.06036
8.125e-05	0.22562	0.28114	0.30965				8.125e-05	0.05157	0.04742	0.06462
8.75e-05	0.19194	0.27502	0.30056				8.75e-05	0.04342	0.0467	0.05167
9.375e-05	0.18473	0.30154	0.33011				9.375e-05	0.04567	0.05118	0.05527
0.0001	0.17089	0.29568	0.33267				0.0001	0.04702	0.05281	0.05384
0.0001125	0.20427	0.28012	0.30794				0.0001125	0.04534	0.05312	0.05822
0.000125	0.20577	0.31378	0.3088				0.000125	0.04947	0.04945	0.06261
0.0001375	0.20908	0.2564	0.28436				0.0001375	0.04233	0.04817	0.06131
0.00015	0.2187	0.28854	0.2764				0.00015	0.04346	0.05219	0.06086
0.0001625	0.20081	0.27834	0.30112				0.0001625	0.0476	0.04696	0.05471
0.000175	0.20638	0.26916	0.27384				0.000175	0.04688	0.0514	0.05436
0.0001875	0.18443	0.26202	0.31789				0.0001875	0.04251	0.04904	0.05755
0.0002	0.20555	0.2879	0.3132				0.0002	0.04116	0.04867	0.05902
0.000225	0.20202	0.26456	0.25494				0.000225	0.04111	0.04937	0.05653
0.00025	0.2081	0.23996	0.29075				0.00025	0.04354	0.04719	0.05649
0.000275	0.20014	0.25398	0.28663				0.000275	0.04036	0.0495	0.05662
0.0003	0.2063	0.26393	0.28265				0.0003	0.04166	0.04677	0.05581
0.000325	0.20232	0.27999	0.28322				0.000325	0.04381	0.04193	0.05513
0.00035	0.21487	0.27668	0.30809				0.00035	0.04196	0.04155	0.04683
0.000375	0.19811	0.28369	0.26304				0.000375	0.03843	0.0408	0.05174
0.0004	0.20919	0.28025	0.27952				0.0004	0.04113	0.04485	0.04802
0.00045	0.19345	0.25513	0.28371				0.00045	0.04371	0.04543	0.05201
0.0005	0.20044	0.26903	0.28606				0.0005	0.03933	0.04545	0.05256
0.00055	0.19423	0.27222	0.28371				0.00055	0.03959	0.04363	0.04993
0.0006	0.20175	0.26112	0.26887				0.0006	0.03972	0.04284	0.05272
0.00065	0.19476	0.26272	0.29139				0.00065	0.04075	0.04158	0.04866
0.0007	0.20389	0.25851	0.28762				0.0007	0.04117	0.04096	0.0512
0.00075	0.19965	0.24946	0.27476				0.00075	0.03936	0.03926	0.04886
0.0008	0.19437	0.2617	0.27647				0.0008	0.03814	0.04077	0.04989
0.0009	0.2017	0.26281	0.27096				0.0009	0.03722	0.04134	0.04882
0.001	0.19944	0.25628	0.28212				0.001	0.03901	0.03962	0.04621
0.0011	0.19884	0.25175	0.27476				0.0011	0.03817	0.04073	0.04789
0.0012	0.19307	0.26099	0.28634				0.0012	0.03793	0.03954	0.04736
0.0013	0.18751	0.2588	0.27135				0.0013	0.03623	0.03918	0.04688
0.0014	0.18852	0.24579	0.26567				0.0014	0.03828	0.04077	0.04617
0.0015	0.19354	0.25771	0.25437				0.0015	0.03699	0.04028	0.0484
0.0016	0.19431	0.25559	0.26321				0.0016	0.03541	0.03897	0.04617
0.0018	0.19035	0.25523	0.26552				0.0018	0.03592	0.03856	0.04501
0.002	0.19133	0.25934	0.2677				0.002	0.03599	0.03877	0.04613
0.0022	0.19125	0.24584	0.26727				0.0022	0.03638	0.03696	0.04581
0.0024	0.19201	0.25797	0.26327				0.0024	0.03592	0.03746	0.04412
0.0026	0.19611	0.25337	0.27178				0.0026	0.03525	0.03578	0.04373
0.0028	0.19123	0.25176	0.26631				0.0028	0.0346	0.03711	0.04318
0.003	0.19352	0.24809	0.27085				0.003	0.03419	0.03726	0.04292
0.0032	0.19285	0.25952	0.26629				0.0032	0.03339	0.03621	0.04289
0.0036	0.19182	0.25225	0.26518				0.0036	0.03401	0.03682	0.04273
0.004	0.19261	0.25594	0.26411				0.004	0.03387	0.03526	0.04265
0.0044	0.18706	0.25419	0.26964				0.0044	0.03367	0.03431	0.04295
0.0048	0.18892	0.24889	0.26276				0.0048	0.0337	0.03499	0.0426
0.0052	0.1851	0.24228	0.26556				0.0052	0.03266	0.03443	0.04172
0.0056	0.18906	0.24894	0.26619				0.0056	0.03115	0.03483	0.04217
0.006	0.18592	0.24637	0.26088				0.006	0.03117	0.03487	0.04141
0.0064	0.18857	0.25025	0.25951				0.0064	0.03129	0.03459	0.04035
0.0072	0.18719	0.24566	0.26339				0.0072	0.03171	0.03344	0.03962
0.008	0.18966	0.24697	0.26054				0.008	0.03142	0.03306	0.0388
0.0088	0.18737	0.24242	0.26197				0.0088	0.03122	0.03277	0.03935
0.0096	0.18806	0.24642	0.26129				0.0096	0.02988	0.0329	0.03867
0.0104	0.18969	0.24634	0.26259				0.0104	0.03074	0.03256	0.03802
0.0112	0.18565	0.24464	0.2562				0.0112	0.03008	0.0318	0.03819
0.012	0.18463	0.24647	0.25937				0.012	0.02974	0.03152	0.0388
0.0128	0.1844	0.24499	0.2583				0.0128	0.02959	0.03179	0.03813
0.0144	0.1834	0.24413	0.25724				0.0144	0.02841	0.03132	0.03767
0.016	0.18344	0.24465	0.25722				0.016	0.02868	0.0313	0.03683
0.0176	0.1852	0.24333	0.25707				0.0176	0.02841	0.03082	0.03646
0.0192	0.18356	0.24288	0.25628				0.0192	0.02875	0.02989	0.03617
0.0208	0.18367	0.23834	0.25465				0.0208	0.02798	0.02988	0.03587
0.0224	0.18345	0.24235	0.25526				0.0224	0.02808	0.03006	0.03613
0.024	0.1815	0.24113	0.25353				0.024	0.02765	0.02981	0.03511
0.0256	0.18053	0.2395	0.25321				0.0256	0.02753	0.02973	0.03533
0.0288	0.1815	0.23847	0.25408				0.0288	0.02732	0.02891	0.03436
0.032	0.18101	0.23698	0.25168				0.032	0.02705	0.02874	0.03441
0.0352	0.18091	0.23773	0.25057				0.0352	0.02666	0.0286	0.03356
0.0384	0.17973	0.23635	0.24903				0.0384	0.02626	0.02854	0.03403
0.0416	0.17881	0.23607	0.24821				0.0416	0.02625	0.02815	0.03327
0.0448	0.17944	0.23483	0.24978				0.0448	0.02584	0.02761	0.03279
0.048	0.17844	0.23421	0.24825				0.048	0.02569	0.02791	0.03247
0.0512	0.17747	0.23217	0.25034				0.0512	0.02538	0.02752	0.03272
0.0576	0.17698	0.23201	0.24739				0.0576	0.02537	0.02686	0.03221
0.064	0.17583	0.23081	0.24586				0.064	0.02503	0.02667	0.03177
0.0704	0.17437	0.22969	0.24388				0.0704	0.02482	0.02633	0.03136
0.0768	0.17379	0.22844	0.24405				0.0768	0.02438	0.02604	0.03101
0.0832	0.17306	0.22795	0.24185				0.0832	0.02423	0.02586	0.03068
0.0896	0.17268	0.22588	0.24027				0.0896	0.02402	0.02546	0.03037
0.096	0.17107	0.22476	0.23965				0.096	0.02386	0.02542	0.03013
0.1024	0.17013	0.22251	0.23765				0.1024	0.0235	0.02515	0.02997
0.1152	0.16867	0.22207	0.2341				0.1152	0.02319	0.02483	0.02931
0.128	0.16754	0.21962	0.23393				0.128	0.02268	0.02444	0.02887
0.1408	0.16593	0.21761	0.23045				0.1408	0.02254	0.02408	0.02865
0.1536	0.16435	0.21454	0.22948				0.1536	0.02228	0.02371	0.02807
0.1664	0.16358	0.21294	0.22651				0.1664	0.02196	0.0234	0.02798
0.1792	0.16163	0.21123	0.22505				0.1792	0.02174	0.02321	0.02746
0.192	0.1605	0.21001	0.22284				0.192	0.02142	0.02276	0.02708
0.2048	0.15925	0.20845	0.22102				0.2048	0.02126	0.02257	0.02684
0.2304	0.15625	0.20437	0.21714				0.2304	0.02073	0.02221	0.02623
0.256	0.15451	0.20102	0.21444				0.256	0.02038	0.02179	0.02582
0.2816	0.15192	0.19764	0.21048				0.2816	0.02001	0.02139	0.02519
0.3072	0.14984	0.19508	0.20754				0.3072	0.01964	0.02085	0.02477
0.3328	0.14771	0.19234	0.20479				0.3328	0.0193	0.02049	0.02427
0.3584	0.14566	0.19002	0.20162				0.3584	0.01905	0.02033	0.02396
0.384	0.14357	0.1868	0.19805				0.384	0.01881	0.01983	0.02346
0.4096	0.14201	0.18425	0.19534				0.4096	0.01834	0.01952	0.02319
0.4608	0.13805	0.17923	0.19032				0.4608	0.01792	0.01904	0.02239
0.512	0.13484	0.1751	0.18555				0.512	0.01732	0.01847	0.02171
0.5632	0.13151	0.17095	0.1808				0.5632	0.01689	0.01795	0.02118
0.6144	0.12832	0.16579	0.17642				0.6144	0.01651	0.01759	0.02065
0.6656	0.12586	0.1628	0.17244				0.6656	0.01604	0.01706	0.02019
0.7168	0.12245	0.15924	0.16835				0.7168	0.0157	0.01669	0.01966
0.768	0.12004	0.15599	0.16483				0.768	0.01535	0.01632	0.01923
0.8192	0.11758	0.15275	0.16119				0.8192	0.01504	0.01592	0.01881
0.9216	0.11277	0.14618	0.15522				0.9216	0.01449	0.01528	0.01802
1.024	0.10867	0.14051	0.14934				1.024	0.01382	0.01474	0.01734
1.1264	0.10508	0.1354	0.14374				1.1264	0.01332	0.01415	0.01661
1.2288	0.10156	0.13105	0.1387				1.2288	0.0128	0.01366	0.01603
1.3312	0.09803	0.12626	0.13393				1.3312	0.01238	0.01317	0.0155
1.4336	0.095	0.12241	0.12972				1.4336	0.01197	0.01275	0.015
1.536	0.09183	0.11787	0.12604				1.536	0.01154	0.01231	0.01456
1.6384	0.08941	0.11474	0.12191				1.6384	0.01121	0.01193	0.01405
1.8432	0.08419	0.10824	0.11499				1.8432	0.01058	0.01122	0.01319
2.048	0.07999	0.10239	0.10866				2.048	0.00998	0.01064	0.01253
2.2528	0.07582	0.09747	0.10294				2.2528	0.0095	0.01007	0.01191
2.4576	0.07237	0.0927	0.09807				2.4576	0.00907	0.00956	0.01134
2.6624	0.06948	0.08918	0.09393				2.6624	0.00864	0.00916	0.01086
2.8672	0.06617	0.08505	0.09006				2.8672	0.00825	0.00874	0.01043
3.072	0.06367	0.08178	0.08629				3.072	0.00793	0.00837	0.00998
3.2256	0.06177	0.07942	0.08396				3.2256	0.00768	0.00817	0.00967
3.6352	0.05761	0.0737	0.07764				3.6352	0.00711	0.0075	0.00897
4.0448	0.05386	0.06854	0.07242				4.0448	0.00664	0.00698	0.00832
4.4544	0.05056	0.06429	0.06771				4.4544	0.00618	0.00655	0.00776
4.864	0.04761	0.06027	0.0637				4.864	0.00578	0.00614	0.00734
5.2736	0.04511	0.05686	0.05995				5.2736	0.00545	0.00582	0.00686
5.6832	0.04279	0.05358	0.05664				5.6832	0.0052	0.0055	0.00652
6.0928	0.04083	0.0509	0.05403				6.0928	0.00486	0.00519	0.00619
6.5024	0.03893	0.04834	0.05181				6.5024	0.00466	0.00497	0.00588
7.3216	0.03554	0.04396	0.04738				7.3216	0.0042	0.00453	0.00535
8.1408	0.03251	0.04007	0.04334				8.1408	0.00386	0.0042	0.00493
8.96	0.02994	0.03688	0.0399				8.96	0.00358	0.00387	0.00454
9.7792	0.02779	0.03409	0.03734				9.7792	0.00331	0.00361	0.00423
10.5984	0.02598	0.0323	0.03501				10.5984	0.00308	0.00339	0.00392
11.4176	0.02421	0.03064	0.03244				11.4176	0.00286	0.00316	0.00368
12.2368	0.02307	0.02879	0.03054				12.2368	0.0027	0.00302	0.00349
13.056	0.02193	0.027	0.02893				13.056	0.00256	0.00281	0.00329
14.6944	0.01976	0.02431	0.02609				14.6944	0.00231	0.00254	0.00298
16.3328	0.01798	0.02248	0.02408				16.3328	0.00209	0.00231	0.00277
17.9712	0.01638	0.02097	0.02196				17.9712	0.00193	0.00212	0.00255
19.6096	0.0151	0.01922	0.02052				19.6096	0.00173	0.00195	0.00231
21.248	0.01386	0.01784	0.01898				21.248	0.00161	0.0018	0.00221
22.8864	0.0126	0.01593	0.01765				22.8864	0.0015	0.0017	0.00211
24.5248	0.01155	0.01472	0.01585				24.5248	0.00144	0.00158	0.00193
26.1632	0.01085	0.01357	0.01504				26.1632	0.00139	0.0015	0.00181
29.44	0.00976	0.01223	0.0135				29.44	0.00124	0.00138	0.00162
32.7168	0.00831	0.01106	0.01213				32.7168	0.00109	0.00123	0.00148
35.9936	0.00728	0.00926	0.01125				35.9936	0.000968032	0.0011	0.0013
39.2704	0.00664	0.00902	0.01025				39.2704	0.00089876	0.00102	0.00116
42.5472	0.00659	0.00844	0.00959				42.5472	0.000824486	0.000924301	0.00106
45.824	0.00648	0.00738	0.00933				45.824	0.000763936	0.000832525	0.000984926
49.1008	0.00602	0.00697	0.00871				49.1008	0.000722901	0.000769674	0.000926384
52.3776	0.00587	0.00646	0.00838				52.3776	0.000635809	0.000752508	0.000921455
58.9312	0.00526	0.00552	0.00694				58.9312	0.000548196	0.000724734	0.000842253
65.4848	0.00479	0.00481	0.00596				65.4848	0.000518929	0.00063954	0.000699348
72.0384	0.00436	0.0044	0.00511				72.0384	0.000485254	0.000593289	0.000701384
78.592	0.00391	0.00395	0.00509				78.592	0.000473406	0.000457332	0.000648478
85.1456	0.00383	0.00318	0.00486				85.1456	0.000460052	0.000435437	0.00066685
91.6992	0.00399	0.00316	0.00491				91.6992	0.000425358	0.000483234	0.00062022
98.2528	0.00339	0.00268	0.00497				98.2528	0.000442872	0.000430328	0.00053684
104.806	0.00294	0.0025	0.00499				104.806	0.000397269	0.000448435	0.000538513
117.914	0.00258	0.00159	0.00468				117.914	0.000346094	0.000419964	0.000523584
131.021	0.00212	0.00134	0.00443				131.021	0.00035569	0.000416317	0.000543051
144.128	0.00242	0.00103	0.00399				144.128	0.0003017	0.0004303	0.000325326
157.235	0.00198	0.00168	0.00363				157.235	0.000268598	0.000355092	0.000290975
170.342	0.00209	0.000938219	0.00292				170.342	0.000150663	0.00026169	0.000326062
183.45	0.00257	0.000296037	0.00266				183.45	0.000199401	0.000266422	0.000403317
196.557	0.00251	0.000589495	0.00212				196.557	0.000184433	0.000190996	0.00037031
209.664	0.00203	0.000811539	0.00194				209.664	0.000192307	0.00020935	0.000327208
235.878	0.00159	0.000867676	0.00184				235.878	0.000200103	7.02946e-05	0.000249906
262.093	0.00153	0.000610933	0.00146				262.093	0.000226627	0.00013992	0.00031192
288.307	0.00157	0.000974439	0.00115				288.307	0.000179659	0.000164094	0.000241421
314.522	0.00217	0.000710403	0.00112				314.522	0.000147931	0.000132913	0.00024209
340.736	0.00135	0.000925889	0.00113				340.736	0.000132856	0.000151016	0.000240548
366.95	0.00117	0.0014	0.000869861				366.95	7.1141e-05	0.000128509	0.000251159
393.165	0.00132	0.00152	0.0014				393.165	6.55787e-05	0.000123112	0.000221752
419.379	0.00116	0.000807555	0.00125				419.379	7.02942e-05	7.42759e-05	0.000269938
471.808	0.00101	8.18476e-05	0.00133				471.808	6.56359e-05	7.54255e-05	0.000282748
524.237	0.00108	-1.16118e-05	0.000384107				524.237	4.23592e-05	7.24001e-05	0.000120094
576.666	0.00112	0.000147442	0.000815875				576.666	4.81356e-05	8.18848e-05	8.93731e-05
629.094	0.00115	0.000478487	0.000303726				629.094	-8.30036e-06	8.05795e-05	0.000120236
681.523	0.000992271	0.000575821	0.000670506				681.523	1.85566e-05	6.63693e-06	0.00014407
733.952	0.000823593	-3.92507e-05	0.000651402				733.952	3.63599e-05	6.71123e-05	0.000198126
786.381	0.000794072	0.000281119	-2.79548e-05				786.381	8.67703e-05	4.15044e-05	6.80281e-05
838.81	0.000814478	0.000221381	0.000122495				838.81	6.0474e-05	3.94845e-05	6.91834e-05
943.667	0.000916503	0.000436285	0.000311094				943.667	3.34598e-05	9.52265e-05	0.000139886
1048.52	0.000973886	0.000270252	0.000408248				1048.52	3.33964e-05	4.14917e-05	0.000128046
1153.38	0.000833526	0.000234771	0.000481988				1153.38	6.52984e-05	1.84492e-05	0.00010943
1258.24	0.00105	7.03883e-05	0.000362133				1258.24	4.45429e-05	7.40951e-05	0.000193411
1363.1	0.000666408	0.000213797	0.000742818				1363.1	3.58173e-05	-6.24716e-06	0.000121254
1467.96	0.00105	-8.37756e-05	0.000639824				1467.96	8.43143e-06	-1.41409e-05	5.79959e-05
1572.81	0.00081671	-0.000385017	9.98108e-05				1572.81	4.09707e-06	6.33229e-05	0.000150289
1677.67	0.000447758	-5.92476e-05	-0.000213472				1677.67	-1.13136e-05	7.38638e-05	0.000152797
1887.39	0.000758053	0.000161737	0.000175353				1887.39	-2.21654e-05	1.41675e-05	8.75727e-05
2097.1	0.000536801	-0.000109205	0.000405367				2097.1	-1.58499e-05	3.85238e-05	0.0002001
2306.82	0.000516834	0.000337447	0.000263171				2306.82	-3.02157e-07	7.30231e-05	0.000198925
2516.53	0.000264609	-2.45099e-05	-2.28349e-05				2516.53	4.06773e-06	5.81223e-05	0.000202907
2726.25	0.000609822	-0.000113038	1.14427e-05				2726.25	2.92658e-05	5.94867e-05	0.00014304
2935.96	0.00062081	-1.71543e-05	7.82191e-06				2935.96	-2.7943e-05	6.2187e-05	0.000129748
3145.68	0.000379525	-0.000130781	0.000239677				3145.68	4.6988e-06	1.94447e-05	0.000101682
3355.39	0.000571428	-0.000179064	-0.0001379				3355.39	1.59088e-06	5.9107e-05	9.54666e-05
3774.82	0.000688724	0.000193291	-0.000625287				3774.82	-6.13264e-06	4.11341e-05	8.62407e-05
4194.25	0.000723341	0.000193857	-0.000246845				4194.25	1.01324e-05	-1.00216e-05	6.80345e-05
4613.68	0.000728729	0.000282627	0.000161191				4613.68	2.5081e-05	9.78375e-07	6.65646e-05
5033.11	0.000646399	-4.36859e-05	0.000154582				5033.11	-2.82489e-05	3.13039e-05	0.000152231
5452.54	0.000678488	0.000663474	-4.01732e-05				5452.54	2.6917e-06	5.98998e-05	0.000123168
5871.97	0.000576737	4.76619e-05	-0.000381943				5871.97	-8.93109e-06	6.52488e-05	8.91633e-05
6291.4	0.00061738	0.000126448	-0.000318113				6291.4	2.30904e-06	4.69922e-05	7.1378e-05
6710.83	0.000728725	4.49709e-05	-0.000161273				6710.83	6.94645e-06	2.53071e-05	0.000104369
7549.7	0.000521705	-5.39768e-05	-0.000162186				7549.7	3.44003e-05	-8.18215e-06	6.6655e-05
8388.56	0.00048167	0.000149531	0.00052435				8388.56	7.54187e-06	2.06139e-05	0.000114279
9227.42	0.000513666	-5.18668e-05	0.000156916				9227.42	4.19507e-05	4.61173e-05	0.000126058
10066.3	0.000607469	-2.69634e-05	-3.79649e-05				10066.3	3.66585e-05	-6.75414e-06	9.78068e-05
10905.1	0.000853442	2.74092e-05	7.07951e-05				10905.1	2.35789e-05	5.95407e-05	0.000112408
11744	0.000711801	-2.86998e-05	0.000520933				11744	6.46048e-05	4.42817e-05	8.702e-05
12582.9	0.000563466	-0.000314003	-0.000170402				12582.9	2.45169e-05	2.24672e-05	9.43158e-05
13421.7	0.000786137	-9.1719e-05	-0.00028969				13421.7	2.10469e-05	5.46888e-05	9.4501e-05
15099.4	0.000536849	0.000140009	0.000214512				15099.4	1.67977e-05	4.23725e-05	6.83551e-05
16777.2	0.00067972	-0.00015291	-0.000191185				16777.2	1.58964e-05	3.52742e-05	9.10183e-05
18454.9	0.000723772	-4.53296e-05	-8.08021e-05				18454.9	2.01813e-05	4.6292e-05	8.90132e-05
20132.6	0.000418152	0.000115595	0.00019172				20132.6	4.27481e-05	2.69408e-05	0.000129013
21810.3	0.000515635	7.15349e-05	-9.18116e-05				21810.3	2.84236e-05	2.58878e-05	0.000116398
23488.1	0.000559709	0.000319726	-5.247e-06				23488.1	1.34563e-05	3.41893e-05	0.000102986
25165.8	0.000623441	5.47562e-05	0.000393876				25165.8	1.34903e-05	1.00223e-05	6.82217e-05
26843.5	0.00045979	2.07288e-05	0.000206297				26843.5	1.15491e-05	3.17309e-06	9.03203e-05
30198.9	0.00048309	-0.000154525	-0.000133869				30198.9	4.43582e-06	1.61797e-05	0.000112644
33554.4	0.000368215	-1.85173e-05	0.000269006				33554.4	1.77298e-05	3.89857e-05	0.000108619
36909.8	0.000349716	9.40018e-05	0.000407638				36909.8	9.23144e-06	1.89973e-05	0.000100562
40265.3	0.000337193	-9.33747e-05	-0.000115171				40265.3	1.90276e-05	7.48e-07	8.36291e-05
43620.7	0.000382899	8.04376e-05	-5.12088e-05				43620.7	2.31605e-05	2.15954e-05	9.2913e-05
46976.2	0.000418619	-0.000126819	-4.1685e-05				46976.2	-4.50507e-06	4.15602e-05	0.000102521
50331.6	0.000394802	-1.30109e-05	7.42654e-05				50331.6	1.26618e-05	1.97787e-05	0.000129378
53687	0.000329352	-5.30919e-05	-1.53411e-05				53687	3.88058e-06	-2.14858e-06	8.44717e-05
60397.9	0.000242176	-7.53233e-05	5.08987e-05				60397.9	2.7848e-05	1.62184e-05	8.96365e-05
67108.8	0.000273615	1.09315e-05	-2.50649e-05				67108.8	8.90843e-06	1.0499e-05	8.26026e-05
73819.7	0.000342037	5.82914e-05	2.04883e-05				73819.7	4.43344e-06	-1.23686e-05	8.20249e-05
80530.6	0.000365156	0.000104971	6.45269e-05				80530.6	9.19657e-06	1.4607e-05	7.39481e-05
87241.5	0.000310332	-6.32813e-05	-4.26507e-05				87241.5	1.71569e-06	-5.24277e-06	6.48571e-05
93952.4	0.000216194	-4.5268e-05	5.97524e-05				93952.4	-2.82981e-08	1.18884e-05	7.49791e-05
100663	0.000179376	-1.42175e-05	0.00010829				100663	-4.35379e-07	-1.95508e-06	8.35547e-05
107374	0.000130534	-3.53254e-05	3.375e-05				107374	-3.6151e-06	-1.16773e-06	4.81096e-05
120796	0.000224184	6.42932e-06	0.000189424				120796	9.157e-06	-2.14629e-05	5.94942e-05
134218	0.000306297	1.03218e-05	4.97789e-05				134218	3.5419e-06	-1.73516e-05	3.24634e-05
147639	6.11871e-05	-2.78844e-05	3.09262e-05				147639	1.6302e-06	-2.04488e-06	4.9027e-05
161061	0.000322374	1.13534e-05	3.53283e-05				161061	-1.66869e-06	-1.51587e-05	5.16175e-05
174483	0.000130831	-8.10629e-05	-3.29708e-05				174483	-8.16517e-06	-1.82586e-05	4.23694e-05
187905	0.00026269	-7.15438e-06	-0.000108758				187905	-1.53871e-05	-1.61021e-05	3.16018e-05
201327	0.000142679	-5.46907e-05	1.43252e-05				201327	-1.09551e-05	-1.2827e-05	3.8007e-05

## Sheet: Figure 2c
Figure 2 c
GluN1 LBD A480C
Lag time τ (ms)	1	2	3
5.625e-05	0.13409	0.12892	0.14334
6.25e-05	0.13697	0.14458	0.15982
6.875e-05	0.1309	0.13403	0.14297
7.5e-05	0.13473	0.1313	0.15762
8.125e-05	0.12834	0.15445	0.13968
8.75e-05	0.12674	0.13266	0.13711
9.375e-05	0.12962	0.15206	0.12539
0.0001	0.11884	0.13398	0.13313
0.0001125	0.11704	0.1296	0.13217
0.000125	0.12035	0.13407	0.13716
0.0001375	0.1267	0.14007	0.14988
0.00015	0.11608	0.13271	0.14302
0.0001625	0.13537	0.14368	0.13876
0.000175	0.13609	0.12964	0.14293
0.0001875	0.12399	0.12182	0.1367
0.0002	0.1297	0.12373	0.1313
0.000225	0.11686	0.13354	0.13222
0.00025	0.127	0.1309	0.13862
0.000275	0.13287	0.12571	0.13634
0.0003	0.12692	0.13241	0.13798
0.000325	0.12513	0.1329	0.13054
0.00035	0.12463	0.13343	0.14057
0.000375	0.12527	0.13271	0.14068
0.0004	0.11852	0.13074	0.13485
0.00045	0.1242	0.13169	0.14161
0.0005	0.12294	0.12711	0.13836
0.00055	0.11874	0.13008	0.13688
0.0006	0.11889	0.1273	0.12926
0.00065	0.12306	0.13038	0.13104
0.0007	0.11718	0.12771	0.13884
0.00075	0.11957	0.12529	0.13949
0.0008	0.11818	0.12979	0.13545
0.0009	0.11952	0.12554	0.1301
0.001	0.12203	0.12495	0.13213
0.0011	0.12129	0.12211	0.13091
0.0012	0.11766	0.12618	0.12506
0.0013	0.12009	0.12381	0.13565
0.0014	0.11503	0.12467	0.13279
0.0015	0.11582	0.12525	0.12761
0.0016	0.11774	0.12425	0.12416
0.0018	0.12178	0.12343	0.12957
0.002	0.11364	0.12426	0.12794
0.0022	0.11816	0.12335	0.12873
0.0024	0.11574	0.12259	0.12605
0.0026	0.11396	0.12473	0.12528
0.0028	0.11448	0.11816	0.12562
0.003	0.11172	0.11868	0.12533
0.0032	0.11429	0.11836	0.12809
0.0036	0.11144	0.11925	0.12422
0.004	0.11322	0.11813	0.12562
0.0044	0.11386	0.11863	0.12484
0.0048	0.11444	0.11914	0.11943
0.0052	0.11078	0.11915	0.12034
0.0056	0.11123	0.11852	0.12263
0.006	0.11247	0.11671	0.12213
0.0064	0.11046	0.11579	0.12173
0.0072	0.11071	0.11503	0.11996
0.008	0.1105	0.11359	0.12008
0.0088	0.10968	0.11515	0.11956
0.0096	0.10951	0.11516	0.11812
0.0104	0.10666	0.1129	0.11959
0.0112	0.1092	0.11362	0.11948
0.012	0.1076	0.11246	0.11934
0.0128	0.1068	0.11207	0.11765
0.0144	0.10753	0.11042	0.11645
0.016	0.10649	0.11072	0.11549
0.0176	0.10599	0.11148	0.1155
0.0192	0.10488	0.1094	0.11556
0.0208	0.10533	0.11049	0.11429
0.0224	0.10551	0.10872	0.11404
0.024	0.10333	0.10972	0.11278
0.0256	0.10335	0.10927	0.11289
0.0288	0.10354	0.10854	0.11272
0.032	0.10369	0.10792	0.11097
0.0352	0.10192	0.10637	0.11154
0.0384	0.10136	0.10623	0.11056
0.0416	0.10045	0.10509	0.10982
0.0448	0.10039	0.10528	0.10963
0.048	0.09952	0.1053	0.10977
0.0512	0.09888	0.10486	0.10895
0.0576	0.09907	0.10357	0.10758
0.064	0.0981	0.10275	0.10656
0.0704	0.09767	0.10169	0.10611
0.0768	0.09708	0.10112	0.10563
0.0832	0.096	0.10058	0.1042
0.0896	0.09505	0.10008	0.10399
0.096	0.09502	0.0991	0.10294
0.1024	0.0945	0.09867	0.10267
0.1152	0.09327	0.0975	0.1014
0.128	0.09232	0.09654	0.09998
0.1408	0.09164	0.09578	0.09922
0.1536	0.09041	0.09422	0.09827
0.1664	0.08987	0.09346	0.0972
0.1792	0.08875	0.09213	0.09675
0.192	0.08751	0.09149	0.0954
0.2048	0.087	0.09075	0.09456
0.2304	0.08551	0.08943	0.09295
0.256	0.08402	0.08795	0.09155
0.2816	0.08297	0.08634	0.08998
0.3072	0.08136	0.08509	0.08856
0.3328	0.08057	0.08398	0.0873
0.3584	0.07936	0.08248	0.08614
0.384	0.07779	0.08134	0.08489
0.4096	0.07688	0.08041	0.08344
0.4608	0.07495	0.07829	0.08126
0.512	0.07301	0.07635	0.07898
0.5632	0.07115	0.0744	0.07707
0.6144	0.06952	0.07273	0.0751
0.6656	0.06781	0.07086	0.07333
0.7168	0.06639	0.06938	0.0718
0.768	0.06479	0.06794	0.07025
0.8192	0.06345	0.06637	0.06878
0.9216	0.06086	0.06373	0.06577
1.024	0.0585	0.0613	0.06327
1.1264	0.05632	0.05913	0.0611
1.2288	0.05433	0.05713	0.05881
1.3312	0.05251	0.05524	0.0568
1.4336	0.05073	0.05347	0.05484
1.536	0.04905	0.05175	0.05321
1.6384	0.04761	0.05021	0.05158
1.8432	0.04493	0.04734	0.04873
2.048	0.04243	0.04474	0.04606
2.2528	0.04015	0.04237	0.04369
2.4576	0.03827	0.04042	0.04176
2.6624	0.03644	0.03858	0.03979
2.8672	0.03487	0.03688	0.03792
3.072	0.0335	0.0354	0.03653
3.2256	0.03258	0.03454	0.03534
3.6352	0.03015	0.032	0.03262
4.0448	0.0281	0.0297	0.03043
4.4544	0.02633	0.02776	0.02838
4.864	0.02473	0.02614	0.0267
5.2736	0.02331	0.02479	0.02521
5.6832	0.02204	0.02331	0.02404
6.0928	0.02108	0.02217	0.02299
6.5024	0.02011	0.02111	0.02186
7.3216	0.01836	0.01936	0.01993
8.1408	0.0169	0.01769	0.01824
8.96	0.01548	0.01636	0.0167
9.7792	0.01436	0.01506	0.01563
10.5984	0.01338	0.01429	0.01467
11.4176	0.0124	0.01349	0.01382
12.2368	0.01161	0.01265	0.01291
13.056	0.01084	0.01185	0.01226
14.6944	0.00962	0.01063	0.01109
16.3328	0.00867	0.00972	0.01017
17.9712	0.00799	0.00885	0.00927
19.6096	0.0073	0.00794	0.00859
21.248	0.00661	0.00713	0.00766
22.8864	0.00626	0.00674	0.00709
24.5248	0.00576	0.00621	0.0065
26.1632	0.00539	0.00573	0.00621
29.44	0.00512	0.0052	0.00559
32.7168	0.00447	0.00482	0.00511
35.9936	0.00397	0.00464	0.00441
39.2704	0.00336	0.00409	0.00409
42.5472	0.00328	0.00392	0.00398
45.824	0.00282	0.00361	0.00363
49.1008	0.00268	0.00325	0.00344
52.3776	0.00258	0.00303	0.00292
58.9312	0.00238	0.0026	0.00232
65.4848	0.00248	0.00228	0.00214
72.0384	0.00197	0.00192	0.00195
78.592	0.00148	0.00154	0.00186
85.1456	0.00125	0.00143	0.00138
91.6992	0.0013	0.00123	0.00116
98.2528	0.00124	0.00129	0.00095382
104.806	0.00134	0.00126	0.000890456
117.914	0.00108	0.000826939	0.000746115
131.021	0.000996912	0.000787512	0.00101
144.128	0.00057183	0.00101	0.000698012
157.235	6.63967e-05	0.00113	0.000932519
170.342	8.54993e-05	0.000843113	0.000856106
183.45	-4.25905e-06	0.000861766	0.000963522
196.557	0.000432951	0.000885692	0.000832366
209.664	0.000245191	0.000583254	0.00117
235.878	0.00042066	0.000496263	0.00134
262.093	0.000543501	0.000255873	0.00135
288.307	0.000196949	0.000259681	0.00088394
314.522	0.000279208	0.000307029	0.000578514
340.736	0.000404633	0.000308718	0.000401092
366.95	0.000433908	0.000163014	0.0005603
393.165	0.000558608	0.000177757	0.000392545
419.379	0.000431447	2.8066e-05	0.000198746
471.808	0.000178963	-0.000220854	0.000375706
524.237	-0.000101199	0.000300712	0.000375003
576.666	0.000286938	-1.71141e-05	0.000490313
629.094	0.000444781	0.000195203	0.000401663
681.523	0.000236286	0.000338689	0.000104927
733.952	0.000223713	0.000540102	0.000154629
786.381	0.000280267	0.000195748	0.000700631
838.81	-7.5688e-05	0.000188668	0.000359116
943.667	6.84862e-05	0.000390802	0.000518791
1048.52	0.000318944	6.60026e-05	0.00026319
1153.38	-6.90925e-05	5.39398e-05	0.000248861
1258.24	2.93596e-05	5.32869e-05	0.000130493
1363.1	-2.32366e-05	0.000272387	0.000425038
1467.96	-9.47165e-05	4.22778e-05	0.000313396
1572.81	0.000215936	-0.0001821	0.000523262
1677.67	0.000205237	-0.000107077	0.000410958
1887.39	0.000151752	9.3039e-05	0.000431349
2097.1	0.000475731	5.21159e-05	0.000482542
2306.82	0.000346024	0.000110335	0.000206987
2516.53	0.000100681	7.5775e-05	5.61564e-05
2726.25	-3.77159e-05	3.20031e-06	0.000132391
2935.96	-0.000183647	-0.000140628	0.000201471
3145.68	-1.25001e-05	5.79921e-05	0.000495771
3355.39	-3.30397e-05	4.45767e-05	0.000161055
3774.82	3.62453e-05	-3.68184e-05	0.000114489
4194.25	1.96833e-05	-1.8321e-05	8.50377e-05
4613.68	0.000105279	-3.0456e-05	7.45162e-05
5033.11	-2.14102e-05	-0.000100811	0.00035725
5452.54	0.000124184	4.83691e-06	0.000312778
5871.97	-2.13322e-05	-4.51024e-05	6.15205e-05
6291.4	-1.42727e-05	-4.93907e-05	0.000360532
6710.83	4.16031e-05	0.00025883	0.000188395
7549.7	-8.97412e-06	-1.91211e-05	0.000189646
8388.56	0.000215342	1.98323e-05	0.00033364
9227.42	0.000138742	-2.35431e-05	0.00011887
10066.3	2.69568e-05	-4.79427e-05	0.000225413
10905.1	0.000162635	5.54934e-05	0.00026404
11744	5.25801e-05	-4.56203e-05	0.000142552
12582.9	8.60791e-05	9.4885e-05	0.00021416
13421.7	0.000163917	-7.24681e-05	0.000225094
15099.4	7.73993e-05	8.01047e-05	0.000244051
16777.2	7.99679e-05	9.57266e-05	0.000164622
18454.9	0.000110063	0.00021522	0.000404642
20132.6	0.000137912	-2.50009e-05	0.000222538
21810.3	8.12379e-05	0.000136561	0.000200237
23488.1	-1.09526e-05	0.000181354	0.000101107
25165.8	0.000119106	9.96133e-05	0.000202172
26843.5	1.99787e-05	-2.88197e-05	0.000287563
30198.9	3.8981e-05	-1.85894e-05	0.00031394
33554.4	1.97823e-05	7.70782e-06	0.000242677
36909.8	1.81964e-05	2.25349e-05	0.000129062
40265.3	-5.49457e-06	3.3623e-06	0.000218889
43620.7	2.28148e-05	4.47179e-05	0.000152259
46976.2	2.61888e-05	0.000157093	0.000183772
50331.6	-6.15436e-05	-0.000113148	0.000235454
53687	6.70461e-05	-1.3425e-05	9.08544e-05
60397.9	-7.4727e-05	-9.46577e-05	0.000159735
67108.8	-9.73662e-05	2.5272e-05	0.000128978
73819.7	-6.37358e-05	7.6018e-05	9.42089e-05
80530.6	-0.000139382	-3.55106e-05	0.000141275
87241.5	-6.16655e-05	-5.71668e-05	0.000105861
93952.4	-3.78374e-05	9.48011e-05	0.000134605
100663	-9.125e-05	1.15413e-05	6.38607e-05
--	--	--	--
--	--	--	--
--	--	--	--
--	--	--	--
--	--	--	--
--	--	--	--
--	--	--	--
--	--	--	--
--	--	--	--

## Sheet: Figure 3a
Figure 3 a
iGluA2 LBD G446C-T685W + L-Glu							iGluA2 LBD G446C-T685W APO
Lag time τ (ms)	1	2	3				Lag time τ (ms)	1	2	3
5e-05	0.0359	0.02768	0.02685				5e-05	0.03717	0.04077	0.0476
5.625e-05	0.03018	0.03284	0.03214				5.625e-05	0.03566	0.04167	0.04177
6.25e-05	0.03227	0.03132	0.03242				6.25e-05	0.04292	0.04258	0.03397
6.875e-05	0.02479	0.03028	0.03099				6.875e-05	0.03803	0.03948	0.04859
7.5e-05	0.02832	0.03236	0.02968				7.5e-05	0.03897	0.03918	0.03537
8.125e-05	0.03082	0.03148	0.03013				8.125e-05	0.03997	0.04523	0.04029
8.75e-05	0.03179	0.0299	0.02953				8.75e-05	0.04048	0.03744	0.04251
9.375e-05	0.03503	0.0298	0.03054				9.375e-05	0.04206	0.04167	0.04177
0.0001	0.03227	0.03199	0.03003				0.0001	0.04083	0.04189	0.04065
0.0001125	0.02964	0.02785	0.0285				0.0001125	0.03698	0.03797	0.04078
0.000125	0.03152	0.03441	0.02803				0.000125	0.04043	0.03732	0.04021
0.0001375	0.03006	0.02787	0.03562				0.0001375	0.03686	0.03637	0.0376
0.00015	0.03039	0.03185	0.02804				0.00015	0.04541	0.03648	0.03646
0.0001625	0.02971	0.02895	0.0279				0.0001625	0.03774	0.03376	0.04447
0.000175	0.03044	0.03008	0.03168				0.000175	0.03432	0.04257	0.04078
0.0001875	0.03023	0.02865	0.03212				0.0001875	0.03706	0.03794	0.03669
0.0002	0.02677	0.02827	0.02906				0.0002	0.03474	0.03639	0.04255
0.000225	0.03083	0.02967	0.02937				0.000225	0.03565	0.03841	0.03592
0.00025	0.02935	0.02698	0.02896				0.00025	0.04029	0.03558	0.03688
0.000275	0.03013	0.02953	0.02621				0.000275	0.03662	0.03971	0.03583
0.0003	0.02868	0.02911	0.0252				0.0003	0.03371	0.03659	0.03888
0.000325	0.02691	0.02785	0.02904				0.000325	0.03419	0.03189	0.03568
0.00035	0.02897	0.02795	0.02869				0.00035	0.03447	0.03308	0.03754
0.000375	0.02724	0.02493	0.02614				0.000375	0.03269	0.02989	0.03624
0.0004	0.02883	0.0261	0.0286				0.0004	0.03273	0.03161	0.03514
0.00045	0.02757	0.02767	0.02681				0.00045	0.03386	0.03198	0.0367
0.0005	0.02704	0.02857	0.02699				0.0005	0.03462	0.03424	0.03603
0.00055	0.0276	0.02573	0.02915				0.00055	0.03205	0.03057	0.03549
0.0006	0.0284	0.02745	0.02782				0.0006	0.03087	0.03266	0.03477
0.00065	0.02867	0.02716	0.02785				0.00065	0.03326	0.03372	0.03246
0.0007	0.02874	0.02684	0.02689				0.0007	0.03458	0.03171	0.03416
0.00075	0.02513	0.02668	0.02755				0.00075	0.03097	0.03261	0.0322
0.0008	0.0267	0.02709	0.02722				0.0008	0.03234	0.0326	0.03336
0.0009	0.02682	0.0286	0.0284				0.0009	0.03062	0.03093	0.03507
0.001	0.02752	0.02671	0.02694				0.001	0.03127	0.03242	0.03287
0.0011	0.02633	0.02735	0.02758				0.0011	0.0344	0.03143	0.03351
0.0012	0.02779	0.0277	0.0278				0.0012	0.02934	0.03015	0.03322
0.0013	0.027	0.02543	0.02688				0.0013	0.03049	0.03034	0.03178
0.0014	0.02694	0.02781	0.02674				0.0014	0.03149	0.03092	0.0315
0.0015	0.02802	0.02678	0.02809				0.0015	0.03105	0.03152	0.03181
0.0016	0.02658	0.02631	0.02664				0.0016	0.02993	0.0315	0.0313
0.0018	0.0274	0.02637	0.02766				0.0018	0.02983	0.03025	0.03199
0.002	0.02712	0.02811	0.02608				0.002	0.0296	0.02968	0.02976
0.0022	0.02761	0.0268	0.02623				0.0022	0.02808	0.03003	0.03159
0.0024	0.02745	0.02648	0.02736				0.0024	0.03005	0.02922	0.03132
0.0026	0.02747	0.02659	0.02801				0.0026	0.02913	0.02829	0.03034
0.0028	0.02673	0.02635	0.02704				0.0028	0.03081	0.02872	0.02908
0.003	0.02647	0.02723	0.0264				0.003	0.02831	0.02827	0.032
0.0032	0.02662	0.02655	0.02662				0.0032	0.02851	0.02906	0.03127
0.0036	0.02662	0.02726	0.02719				0.0036	0.02915	0.02771	0.03026
0.004	0.02652	0.02745	0.02674				0.004	0.0281	0.02844	0.02979
0.0044	0.02649	0.02682	0.02612				0.0044	0.02796	0.02881	0.02963
0.0048	0.02653	0.02731	0.02701				0.0048	0.02863	0.02785	0.02951
0.0052	0.02614	0.02665	0.02648				0.0052	0.02817	0.02829	0.0296
0.0056	0.02646	0.02712	0.02628				0.0056	0.0276	0.02786	0.02924
0.006	0.02679	0.02636	0.02647				0.006	0.02748	0.02793	0.02814
0.0064	0.02659	0.02666	0.02627				0.0064	0.02736	0.02743	0.02902
0.0072	0.02704	0.02691	0.02655				0.0072	0.02743	0.02809	0.02908
0.008	0.0268	0.02682	0.02624				0.008	0.02704	0.02767	0.0284
0.0088	0.02622	0.02686	0.02692				0.0088	0.02664	0.02656	0.02789
0.0096	0.0264	0.0262	0.02659				0.0096	0.02672	0.02662	0.02881
0.0104	0.02659	0.02591	0.02619				0.0104	0.02613	0.02625	0.02843
0.0112	0.02606	0.02698	0.02651				0.0112	0.02721	0.02691	0.0278
0.012	0.02604	0.02642	0.02613				0.012	0.02683	0.02682	0.02774
0.0128	0.02607	0.02655	0.02643				0.0128	0.02649	0.02669	0.02798
0.0144	0.02646	0.02638	0.02605				0.0144	0.02623	0.0263	0.02763
0.016	0.02616	0.02607	0.02666				0.016	0.02543	0.02626	0.02713
0.0176	0.0262	0.02636	0.02617				0.0176	0.02526	0.02553	0.02693
0.0192	0.02624	0.02655	0.02643				0.0192	0.02545	0.02505	0.02695
0.0208	0.02593	0.02654	0.02616				0.0208	0.02583	0.02564	0.02725
0.0224	0.02619	0.02622	0.02629				0.0224	0.02533	0.02569	0.02643
0.024	0.02601	0.02621	0.02636				0.024	0.02545	0.02515	0.02614
0.0256	0.02606	0.02628	0.02637				0.0256	0.02508	0.02536	0.02654
0.0288	0.026	0.02637	0.02604				0.0288	0.02507	0.02499	0.0263
0.032	0.02607	0.02618	0.0259				0.032	0.02489	0.02513	0.02622
0.0352	0.0258	0.02608	0.02611				0.0352	0.02485	0.02488	0.02583
0.0384	0.02586	0.02627	0.0261				0.0384	0.02433	0.02449	0.02587
0.0416	0.02594	0.02589	0.02577				0.0416	0.02439	0.02493	0.02551
0.0448	0.02594	0.02578	0.02578				0.0448	0.02454	0.02438	0.02575
0.048	0.02585	0.02577	0.02572				0.048	0.02393	0.0241	0.02529
0.0512	0.02563	0.02574	0.02555				0.0512	0.02393	0.02408	0.02524
0.0576	0.02546	0.02567	0.02539				0.0576	0.02371	0.02395	0.02541
0.064	0.02539	0.02562	0.02544				0.064	0.02367	0.02358	0.02475
0.0704	0.02517	0.02537	0.02537				0.0704	0.0234	0.02365	0.02453
0.0768	0.02533	0.02547	0.02547				0.0768	0.02347	0.02357	0.02448
0.0832	0.02529	0.02547	0.02521				0.0832	0.02311	0.02316	0.02421
0.0896	0.02488	0.02527	0.02489				0.0896	0.02317	0.023	0.02394
0.096	0.02485	0.02521	0.02512				0.096	0.02319	0.02309	0.02419
0.1024	0.02475	0.02503	0.02499				0.1024	0.02295	0.02292	0.02392
0.1152	0.02452	0.02494	0.02462				0.1152	0.02251	0.02267	0.02355
0.128	0.02446	0.02467	0.02454				0.128	0.02231	0.0224	0.02338
0.1408	0.02429	0.02459	0.02446				0.1408	0.02196	0.02202	0.02318
0.1536	0.02417	0.02428	0.02425				0.1536	0.02203	0.02211	0.02286
0.1664	0.02401	0.02428	0.02401				0.1664	0.02187	0.02188	0.02273
0.1792	0.02383	0.02415	0.02392				0.1792	0.02163	0.02149	0.02236
0.192	0.02361	0.02379	0.02377				0.192	0.02148	0.0215	0.02225
0.2048	0.02347	0.02367	0.02354				0.2048	0.02125	0.02125	0.02212
0.2304	0.02316	0.02338	0.02321				0.2304	0.02091	0.02088	0.02184
0.256	0.02279	0.02314	0.02288				0.256	0.02055	0.02042	0.02148
0.2816	0.02257	0.02274	0.02269				0.2816	0.02025	0.02021	0.0212
0.3072	0.02233	0.0225	0.02254				0.3072	0.01999	0.01994	0.02079
0.3328	0.02211	0.02215	0.02212				0.3328	0.01969	0.01973	0.0206
0.3584	0.02177	0.02192	0.02183				0.3584	0.01944	0.01946	0.02036
0.384	0.02153	0.02176	0.02162				0.384	0.01925	0.01922	0.02023
0.4096	0.02131	0.02145	0.02136				0.4096	0.01904	0.01894	0.01985
0.4608	0.02072	0.02095	0.02086				0.4608	0.0186	0.01853	0.01936
0.512	0.02027	0.02054	0.02038				0.512	0.0182	0.01813	0.01892
0.5632	0.01984	0.02004	0.01995				0.5632	0.01772	0.01761	0.01851
0.6144	0.01947	0.01966	0.01957				0.6144	0.01731	0.01732	0.01804
0.6656	0.01898	0.01926	0.01912				0.6656	0.01704	0.01694	0.01773
0.7168	0.01859	0.01885	0.01871				0.7168	0.01669	0.01662	0.01745
0.768	0.0183	0.01845	0.01838				0.768	0.01632	0.01633	0.01709
0.8192	0.01792	0.01816	0.01801				0.8192	0.01603	0.01599	0.01672
0.9216	0.01726	0.01745	0.01735				0.9216	0.01543	0.01529	0.01608
1.024	0.01662	0.01688	0.01675				1.024	0.01483	0.01485	0.0155
1.1264	0.01603	0.01626	0.01618				1.1264	0.01442	0.01434	0.01509
1.2288	0.01553	0.01579	0.0157				1.2288	0.01391	0.01386	0.01453
1.3312	0.01498	0.01528	0.01519				1.3312	0.01358	0.01354	0.01408
1.4336	0.01454	0.01478	0.01472				1.4336	0.01312	0.01303	0.01366
1.536	0.01411	0.01434	0.01429				1.536	0.01275	0.01273	0.01329
1.6384	0.01373	0.01397	0.0139				1.6384	0.01244	0.01235	0.01294
1.8432	0.01295	0.01325	0.01317				1.8432	0.01177	0.01173	0.01227
2.048	0.01232	0.01255	0.01254				2.048	0.01122	0.01109	0.01165
2.2528	0.0117	0.01198	0.01194				2.2528	0.01074	0.01062	0.01108
2.4576	0.01115	0.01141	0.01139				2.4576	0.01023	0.01013	0.01064
2.6624	0.01067	0.0109	0.01092				2.6624	0.00981	0.00976	0.01016
2.8672	0.0102	0.01044	0.01047				2.8672	0.00941	0.00933	0.00979
3.072	0.00983	0.01007	0.01007				3.072	0.00899	0.00892	0.00939
3.2256	0.00949	0.00971	0.00979				3.2256	0.00883	0.00874	0.00912
3.6352	0.0088	0.00903	0.00914				3.6352	0.00822	0.00815	0.00852
4.0448	0.0082	0.00841	0.0085				4.0448	0.0077	0.00762	0.00792
4.4544	0.00761	0.00791	0.00799				4.4544	0.00726	0.00717	0.00743
4.864	0.00716	0.00742	0.00755				4.864	0.00687	0.00682	0.00694
5.2736	0.00671	0.00701	0.00711				5.2736	0.00648	0.00646	0.00658
5.6832	0.00638	0.00661	0.00667				5.6832	0.00619	0.00609	0.00624
6.0928	0.00606	0.0063	0.00639				6.0928	0.0059	0.00584	0.00596
6.5024	0.00574	0.006	0.0061				6.5024	0.00561	0.00558	0.00571
7.3216	0.00525	0.00548	0.00557				7.3216	0.00518	0.00512	0.00524
8.1408	0.00484	0.00507	0.00511				8.1408	0.00473	0.00474	0.00482
8.96	0.00444	0.00468	0.00475				8.96	0.0044	0.00438	0.0045
9.7792	0.00414	0.00434	0.00443				9.7792	0.00407	0.0041	0.00417
10.5984	0.00385	0.00407	0.00417				10.5984	0.00381	0.00386	0.00395
11.4176	0.00363	0.00382	0.0039				11.4176	0.00359	0.00361	0.00371
12.2368	0.0034	0.00362	0.00374				12.2368	0.00339	0.00343	0.00353
13.056	0.00324	0.00342	0.00355				13.056	0.00326	0.00328	0.00336
14.6944	0.00293	0.00309	0.00318				14.6944	0.00294	0.00301	0.00304
16.3328	0.00263	0.00282	0.00292				16.3328	0.00266	0.00272	0.00277
17.9712	0.00242	0.00261	0.00267				17.9712	0.00248	0.00248	0.00257
19.6096	0.00227	0.0024	0.00245				19.6096	0.00233	0.00231	0.00237
21.248	0.00213	0.00228	0.00228				21.248	0.00217	0.00214	0.00221
22.8864	0.00199	0.00206	0.00216				22.8864	0.00207	0.00205	0.00208
24.5248	0.00182	0.00189	0.00203				24.5248	0.00192	0.00193	0.00196
26.1632	0.00169	0.00183	0.00194				26.1632	0.00184	0.00185	0.00186
29.44	0.00151	0.00168	0.00174				29.44	0.00166	0.00169	0.00167
32.7168	0.00133	0.00148	0.00155				32.7168	0.00148	0.00152	0.00154
35.9936	0.00115	0.00133	0.0014				35.9936	0.00136	0.00143	0.00143
39.2704	0.00105	0.00118	0.00131				39.2704	0.00127	0.00134	0.00124
42.5472	0.00101	0.00115	0.00124				42.5472	0.00114	0.00124	0.00112
45.824	0.000958999	0.00105	0.00115				45.824	0.00102	0.00113	0.00104
49.1008	0.000906006	0.000976943	0.00109				49.1008	0.000889726	0.00111	0.000947366
52.3776	0.000840419	0.00092713	0.00104				52.3776	0.000853699	0.00105	0.000915092
58.9312	0.00079398	0.000844071	0.000942782				58.9312	0.000721787	0.000982846	0.00083679
65.4848	0.000716155	0.000759885	0.000893759				65.4848	0.000610581	0.00087399	0.00071587
72.0384	0.00066706	0.000645999	0.000790213				72.0384	0.000599658	0.000694919	0.000617587
78.592	0.000569308	0.000646841	0.000751882				78.592	0.000558084	0.000640093	0.000561684
85.1456	0.000517431	0.000645618	0.000653214				85.1456	0.000506287	0.000613994	0.000529842
91.6992	0.000486601	0.000568813	0.000596899				91.6992	0.000449779	0.000603391	0.000521265
98.2528	0.00037287	0.000544084	0.000566752				98.2528	0.000439431	0.000563999	0.000510563
104.806	0.000357513	0.000518119	0.00059583				104.806	0.000388761	0.000517406	0.00045892
117.914	0.000359738	0.000485368	0.000503325				117.914	0.000302227	0.000397091	0.000376274
131.021	0.000364129	0.000461692	0.000516363				131.021	0.000271409	0.000406233	0.000401043
144.128	0.000316294	0.000386114	0.000406569				144.128	0.000241067	0.000335869	0.000309463
157.235	0.000265719	0.000318572	0.000424057				157.235	0.000302494	0.000313426	0.000254092
170.342	0.000274222	0.000261644	0.000409467				170.342	0.000262812	0.000307712	0.000191998
183.45	0.000238885	0.000215813	0.000356277				183.45	0.000225049	0.000281101	0.000246385
196.557	0.000246327	0.000227789	0.000333501				196.557	0.000172846	0.000256599	0.000199045
209.664	0.000189012	0.000180454	0.000317089				209.664	0.00017207	0.000229347	0.000224907
235.878	0.000129478	0.000233228	0.000274781				235.878	5.75185e-05	0.000216696	0.000151548
262.093	9.8821e-05	0.000221201	0.000272112				262.093	2.44989e-05	0.000262591	0.000181745
288.307	8.92344e-05	0.000195267	0.000222206				288.307	0.000115541	0.000237774	0.00017918
314.522	7.36603e-05	0.000118061	0.000189732				314.522	0.000104443	0.00021435	4.80859e-05
340.736	0.000111459	4.43547e-05	0.000106664				340.736	0.000130497	0.000192267	3.09899e-05
366.95	6.58044e-05	0.000136256	0.000204408				366.95	0.000200246	0.000204759	3.72233e-05
393.165	-5.22776e-06	0.000109409	0.000182567				393.165	0.000171671	0.000228229	7.90489e-05
419.379	1.7159e-05	0.000119848	0.000146332				419.379	7.43753e-05	0.000216424	4.97993e-05
471.808	4.2975e-05	9.25376e-05	0.000195428				471.808	7.06547e-05	0.000273155	1.69111e-05
524.237	2.46365e-05	4.00671e-05	0.000148275				524.237	1.60485e-05	0.000203508	3.18667e-05
576.666	-4.75497e-06	5.47448e-05	0.000125285				576.666	0.000117255	0.00023132	-2.25468e-05
629.094	8.20581e-05	8.39727e-05	7.37366e-05				629.094	0.000107858	0.000172815	1.07425e-05
681.523	6.35961e-05	4.45624e-05	0.000128412				681.523	0.000141291	0.000125037	5.34416e-05
733.952	3.29361e-05	3.4276e-05	4.69924e-05				733.952	5.83274e-05	0.000105074	3.18884e-05
786.381	-1.43804e-05	7.75797e-05	8.31538e-05				786.381	3.57104e-05	0.000112048	7.16086e-05
838.81	-1.79021e-05	3.22913e-05	0.000117812				838.81	4.03189e-05	0.000137897	5.25036e-06
943.667	1.5927e-05	-6.21892e-05	4.33439e-05				943.667	8.11123e-05	0.000216358	3.66343e-05
1048.52	3.26338e-05	-7.04142e-05	1.89271e-05				1048.52	2.72433e-05	0.000115061	2.7398e-05
1153.38	4.00456e-05	2.88203e-05	4.4931e-05				1153.38	-4.35753e-05	8.93954e-05	7.79339e-05
1258.24	1.10856e-05	5.44246e-05	2.81229e-05				1258.24	-4.34657e-06	9.15271e-05	3.46508e-05
1363.1	2.11086e-05	4.2438e-05	3.95659e-05				1363.1	2.95472e-05	7.33761e-05	7.65934e-05
1467.96	7.7804e-05	1.80631e-05	0.000102289				1467.96	2.02019e-05	4.90115e-05	0.000143543
1572.81	-1.86113e-05	-2.24094e-05	1.25165e-05				1572.81	-8.42641e-06	2.58755e-05	4.36801e-05
1677.67	-4.05952e-05	-8.76526e-06	7.79025e-06				1677.67	-1.12294e-05	6.78583e-05	5.76659e-05
1887.39	3.08978e-05	-2.6928e-05	-1.36375e-05				1887.39	2.21891e-05	3.06951e-05	5.95882e-05
2097.1	3.63482e-05	2.46076e-05	3.16779e-05				2097.1	8.6925e-05	3.21078e-06	8.15266e-05
2306.82	1.2862e-05	3.20292e-05	2.54944e-05				2306.82	-1.97048e-05	9.83425e-05	2.9129e-05
2516.53	-2.42515e-05	-3.3353e-05	-1.49803e-05				2516.53	6.15432e-05	2.99672e-05	9.91192e-06
2726.25	-6.11569e-06	-2.20087e-05	3.364e-05				2726.25	5.42234e-05	0.000108273	3.31616e-05
2935.96	-3.66294e-05	4.23721e-05	-1.62418e-05				2935.96	7.76794e-05	0.000122829	5.67994e-05
3145.68	-1.50887e-06	-2.08701e-06	2.67052e-05				3145.68	9.40611e-05	0.000116294	2.16372e-06
3355.39	-8.94495e-06	-1.6929e-06	1.45398e-05				3355.39	7.38315e-05	0.000125242	2.57418e-05
3774.82	3.07843e-05	-1.66687e-05	-2.28578e-05				3774.82	2.27101e-05	0.000101985	7.27641e-05
4194.25	-3.2324e-05	-2.84496e-05	4.40908e-06				4194.25	-3.07603e-05	9.16184e-05	4.52804e-05
4613.68	2.8468e-05	-1.36033e-07	-3.72892e-06				4613.68	1.13878e-05	6.19764e-05	1.51108e-05
5033.11	1.66589e-05	-1.18918e-05	9.81477e-06				5033.11	-2.88428e-06	2.52481e-05	6.68424e-05
5452.54	2.23803e-05	-3.4537e-05	-2.12764e-05				5452.54	1.61771e-05	6.39724e-05	-1.29509e-05
5871.97	4.23314e-05	-1.32202e-05	-4.91763e-06				5871.97	5.07246e-05	6.10467e-05	-6.12578e-06
6291.4	5.69953e-06	-3.9876e-05	-2.07925e-06				6291.4	4.3209e-05	0.000152215	8.76272e-05
6710.83	5.42094e-05	-1.8902e-05	-2.3162e-05				6710.83	2.78462e-05	9.9362e-05	7.65541e-05
7549.7	1.00264e-05	-1.00563e-05	-2.51891e-05				7549.7	2.99718e-05	9.32882e-05	9.86435e-06
8388.56	8.82316e-06	1.905e-05	7.97085e-06				8388.56	3.11692e-05	7.68702e-05	1.54028e-05
9227.42	2.70801e-06	2.16936e-05	3.48048e-06				9227.42	1.30967e-05	8.53109e-05	4.59649e-05
10066.3	3.41287e-05	-1.13466e-05	-1.60107e-05				10066.3	9.80975e-06	5.08863e-05	7.31165e-05
10905.1	5.96692e-06	2.76208e-05	-1.86573e-05				10905.1	2.53449e-05	7.29372e-05	2.01583e-05
11744	7.29815e-06	3.00374e-05	2.92593e-06				11744	2.32569e-05	7.21122e-05	5.45376e-05
12582.9	-1.24195e-05	2.93537e-05	-3.38576e-05				12582.9	6.32866e-07	5.96433e-05	4.3758e-05
13421.7	1.31826e-05	-3.47543e-06	-1.51863e-06				13421.7	3.52937e-05	5.98773e-05	3.7723e-05
15099.4	2.22031e-05	2.20653e-05	5.3795e-05				15099.4	1.92578e-05	6.78683e-05	2.48258e-05
16777.2	3.4673e-05	-1.19211e-05	1.67038e-05				16777.2	9.45493e-06	5.55916e-05	1.79798e-05
18454.9	-1.20632e-05	-1.20742e-05	3.18258e-05				18454.9	1.82567e-05	6.02352e-05	1.13586e-05
20132.6	7.33952e-06	2.72168e-06	7.06185e-05				20132.6	2.06703e-05	6.13172e-05	1.56067e-05
21810.3	1.71653e-05	-2.57745e-05	-3.60796e-05				21810.3	2.39186e-05	6.14597e-05	3.62207e-05
23488.1	2.52693e-05	-1.03548e-05	-6.82168e-06				23488.1	4.29689e-05	7.51037e-05	4.38375e-05
25165.8	-1.93339e-05	-2.0078e-05	1.23933e-05				25165.8	1.47999e-05	6.30682e-05	2.28445e-05
26843.5	-5.2908e-05	-2.38802e-05	1.61772e-05				26843.5	8.21716e-06	6.66731e-05	3.58932e-05
30198.9	2.11578e-05	6.33951e-06	-2.34496e-05				30198.9	4.00191e-05	4.34056e-05	3.67891e-05
33554.4	-1.28627e-05	2.47629e-05	1.26793e-05				33554.4	-5.97465e-06	3.71688e-05	2.86996e-05
36909.8	1.96697e-05	-8.72261e-06	5.3893e-06				36909.8	-4.8724e-06	4.49452e-05	4.28354e-05
40265.3	-9.26597e-06	3.83953e-06	-1.10793e-05				40265.3	9.83083e-06	4.65925e-05	1.8816e-05
43620.7	5.76767e-06	3.32994e-05	-1.2516e-05				43620.7	4.78425e-06	3.32996e-05	1.14216e-05
46976.2	-1.29166e-05	6.66798e-06	-1.06893e-05				46976.2	2.37469e-05	4.328e-05	2.16582e-05
50331.6	2.76428e-05	2.28143e-05	1.30187e-05				50331.6	1.08656e-06	5.72525e-05	1.35658e-05
53687	1.49327e-05	1.90876e-05	2.35328e-05				53687	1.45634e-05	1.97148e-05	1.52971e-05
60397.9	-1.0917e-05	-4.95167e-06	-4.76828e-06				60397.9	2.65849e-07	2.74959e-05	2.78212e-05
67108.8	-1.48695e-05	7.54057e-06	9.68996e-06				67108.8	4.70893e-06	3.74345e-05	1.9623e-05
73819.7	-1.40663e-05	-1.30861e-05	-1.84458e-05				73819.7	1.93821e-05	3.25221e-05	1.031e-05
80530.6	-2.24203e-06	-3.84132e-06	1.39627e-05				80530.6	1.92104e-05	2.96149e-05	3.14377e-05
87241.5	1.44564e-05	2.39844e-06	-2.85231e-06				87241.5	1.8226e-06	3.46918e-05	2.89728e-05
93952.4	-3.91825e-07	8.58297e-06	-1.96737e-05				93952.4	8.65398e-06	7.22126e-06	2.43063e-05
100663	9.45912e-06	1.06567e-05	5.36278e-06				100663	3.51937e-06	2.3894e-05	1.75205e-05
107374	-1.07869e-05	-1.7636e-07	-2.64616e-06				107374	-3.28073e-06	1.74401e-05	1.27206e-05
120796	1.27048e-06	-7.1752e-06	-2.17659e-06				120796	-4.88292e-06	2.94419e-05	1.8996e-05
134218	3.86788e-06	-8.00415e-07	9.30377e-06				134218	-4.14538e-06	1.47863e-05	-4.3501e-06
147639	-4.04398e-06	-2.5369e-07	1.06625e-05				147639	1.72613e-05	7.09563e-06	-2.445e-05
161061	-1.00132e-05	-1.25217e-05	3.77483e-06				161061	1.33295e-05	2.40059e-05	1.47783e-05
174483	-9.61558e-07	-1.22828e-05	-2.79325e-06				174483	7.49011e-06	4.56297e-06	1.62426e-05
187905	-8.41166e-06	4.7901e-07	7.43849e-06				187905	1.43519e-05	-3.90568e-07	2.29561e-05
201327	-7.44472e-06	-2.80734e-06	6.58388e-06				201327	1.43117e-05	1.69303e-05	2.09578e-05

## Sheet: Figure 3b
Figure 3 b
GluK1 K503C-K734W + L-Glu							GluK1 K503C-K734W APO
Lag time τ (ms)	1	2	3				Lag time τ (ms)	1	2	3
5.625e-05	0.03366	0.03986	0.03566				5.625e-05	0.0482	0.05567	0.06796
6.25e-05	0.03354	0.03856	0.03888				6.25e-05	0.04883	0.0527	0.0632
6.875e-05	0.04009	0.0455	0.03203				6.875e-05	0.05024	0.04619	0.05961
7.5e-05	0.03264	0.03833	0.03877				7.5e-05	0.04975	0.05307	0.06036
8.125e-05	0.03696	0.03909	0.03918				8.125e-05	0.05157	0.04742	0.06462
8.75e-05	0.03089	0.04133	0.03654				8.75e-05	0.04342	0.0467	0.05167
9.375e-05	0.03582	0.04362	0.03531				9.375e-05	0.04567	0.05118	0.05527
0.0001	0.03487	0.04278	0.0386				0.0001	0.04702	0.05281	0.05384
0.0001125	0.03537	0.03758	0.03923				0.0001125	0.04534	0.05312	0.05822
0.000125	0.03487	0.03649	0.03453				0.000125	0.04947	0.04945	0.06261
0.0001375	0.03421	0.0372	0.03344				0.0001375	0.04233	0.04817	0.06131
0.00015	0.032	0.03132	0.03771				0.00015	0.04346	0.05219	0.06086
0.0001625	0.03412	0.03659	0.03304				0.0001625	0.0476	0.04696	0.05471
0.000175	0.03326	0.02606	0.02872				0.000175	0.04688	0.0514	0.05436
0.0001875	0.03242	0.02949	0.03106				0.0001875	0.04251	0.04904	0.05755
0.0002	0.03076	0.02805	0.03245				0.0002	0.04116	0.04867	0.05902
0.000225	0.02868	0.02605	0.02843				0.000225	0.04111	0.04937	0.05653
0.00025	0.0269	0.02882	0.02543				0.00025	0.04354	0.04719	0.05649
0.000275	0.02606	0.02778	0.03052				0.000275	0.04036	0.0495	0.05662
0.0003	0.02849	0.02643	0.02706				0.0003	0.04166	0.04677	0.05581
0.000325	0.03019	0.02937	0.03083				0.000325	0.04381	0.04193	0.05513
0.00035	0.02496	0.02843	0.02672				0.00035	0.04196	0.04155	0.04683
0.000375	0.02595	0.02396	0.0267				0.000375	0.03843	0.0408	0.05174
0.0004	0.02515	0.02459	0.02658				0.0004	0.04113	0.04485	0.04802
0.00045	0.02451	0.02448	0.02564				0.00045	0.04371	0.04543	0.05201
0.0005	0.02443	0.02365	0.02243				0.0005	0.03933	0.04545	0.05256
0.00055	0.02577	0.02468	0.02576				0.00055	0.03959	0.04363	0.04993
0.0006	0.01985	0.02404	0.02223				0.0006	0.03972	0.04284	0.05272
0.00065	0.02325	0.02457	0.02452				0.00065	0.04075	0.04158	0.04866
0.0007	0.02481	0.02017	0.02518				0.0007	0.04117	0.04096	0.0512
0.00075	0.02225	0.02106	0.02354				0.00075	0.03936	0.03926	0.04886
0.0008	0.02332	0.02222	0.02373				0.0008	0.03814	0.04077	0.04989
0.0009	0.01997	0.02279	0.02344				0.0009	0.03722	0.04134	0.04882
0.001	0.02177	0.02165	0.02204				0.001	0.03901	0.03962	0.04621
0.0011	0.02239	0.02322	0.02459				0.0011	0.03817	0.04073	0.04789
0.0012	0.02104	0.0195	0.02266				0.0012	0.03793	0.03954	0.04736
0.0013	0.01968	0.02343	0.02239				0.0013	0.03623	0.03918	0.04688
0.0014	0.02214	0.0221	0.02375				0.0014	0.03828	0.04077	0.04617
0.0015	0.02149	0.02287	0.02039				0.0015	0.03699	0.04028	0.0484
0.0016	0.02097	0.02179	0.02229				0.0016	0.03541	0.03897	0.04617
0.0018	0.01985	0.02111	0.02212				0.0018	0.03592	0.03856	0.04501
0.002	0.02041	0.02176	0.02259				0.002	0.03599	0.03877	0.04613
0.0022	0.02063	0.02355	0.02284				0.0022	0.03638	0.03696	0.04581
0.0024	0.02112	0.02148	0.02118				0.0024	0.03592	0.03746	0.04412
0.0026	0.01937	0.0214	0.02181				0.0026	0.03525	0.03578	0.04373
0.0028	0.01942	0.02088	0.02332				0.0028	0.0346	0.03711	0.04318
0.003	0.01975	0.0209	0.02223				0.003	0.03419	0.03726	0.04292
0.0032	0.02011	0.02082	0.02234				0.0032	0.03339	0.03621	0.04289
0.0036	0.01995	0.02152	0.02192				0.0036	0.03401	0.03682	0.04273
0.004	0.02024	0.02009	0.02125				0.004	0.03387	0.03526	0.04265
0.0044	0.02062	0.02184	0.02071				0.0044	0.03367	0.03431	0.04295
0.0048	0.02005	0.02085	0.02152				0.0048	0.0337	0.03499	0.0426
0.0052	0.01964	0.02086	0.0221				0.0052	0.03266	0.03443	0.04172
0.0056	0.01927	0.02047	0.02183				0.0056	0.03115	0.03483	0.04217
0.006	0.01904	0.02008	0.0212				0.006	0.03117	0.03487	0.04141
0.0064	0.01983	0.02086	0.02146				0.0064	0.03129	0.03459	0.04035
0.0072	0.01982	0.02043	0.02139				0.0072	0.03171	0.03344	0.03962
0.008	0.02019	0.02092	0.02179				0.008	0.03142	0.03306	0.0388
0.0088	0.01935	0.02047	0.02117				0.0088	0.03122	0.03277	0.03935
0.0096	0.01982	0.02076	0.02147				0.0096	0.02988	0.0329	0.03867
0.0104	0.01966	0.02095	0.02136				0.0104	0.03074	0.03256	0.03802
0.0112	0.01923	0.02083	0.02065				0.0112	0.03008	0.0318	0.03819
0.012	0.01959	0.02113	0.02074				0.012	0.02974	0.03152	0.0388
0.0128	0.01941	0.02041	0.02042				0.0128	0.02959	0.03179	0.03813
0.0144	0.0195	0.02085	0.0208				0.0144	0.02841	0.03132	0.03767
0.016	0.01951	0.02025	0.02106				0.016	0.02868	0.0313	0.03683
0.0176	0.01932	0.01982	0.02072				0.0176	0.02841	0.03082	0.03646
0.0192	0.01869	0.02005	0.02084				0.0192	0.02875	0.02989	0.03617
0.0208	0.01924	0.02039	0.02078				0.0208	0.02798	0.02988	0.03587
0.0224	0.02007	0.01996	0.02077				0.0224	0.02808	0.03006	0.03613
0.024	0.01898	0.0203	0.02063				0.024	0.02765	0.02981	0.03511
0.0256	0.01932	0.02024	0.0205				0.0256	0.02753	0.02973	0.03533
0.0288	0.0191	0.01977	0.02043				0.0288	0.02732	0.02891	0.03436
0.032	0.01928	0.01981	0.02046				0.032	0.02705	0.02874	0.03441
0.0352	0.01882	0.01987	0.02029				0.0352	0.02666	0.0286	0.03356
0.0384	0.01902	0.02022	0.02014				0.0384	0.02626	0.02854	0.03403
0.0416	0.01866	0.01958	0.0201				0.0416	0.02625	0.02815	0.03327
0.0448	0.0187	0.01975	0.02031				0.0448	0.02584	0.02761	0.03279
0.048	0.01867	0.01962	0.01995				0.048	0.02569	0.02791	0.03247
0.0512	0.01861	0.01951	0.01999				0.0512	0.02538	0.02752	0.03272
0.0576	0.01858	0.01939	0.01994				0.0576	0.02537	0.02686	0.03221
0.064	0.01845	0.01932	0.01988				0.064	0.02503	0.02667	0.03177
0.0704	0.01857	0.01918	0.01988				0.0704	0.02482	0.02633	0.03136
0.0768	0.0182	0.01914	0.01984				0.0768	0.02438	0.02604	0.03101
0.0832	0.0183	0.01901	0.01966				0.0832	0.02423	0.02586	0.03068
0.0896	0.01832	0.01887	0.0193				0.0896	0.02402	0.02546	0.03037
0.096	0.01815	0.01873	0.01931				0.096	0.02386	0.02542	0.03013
0.1024	0.01793	0.01877	0.01931				0.1024	0.0235	0.02515	0.02997
0.1152	0.01785	0.0187	0.01912				0.1152	0.02319	0.02483	0.02931
0.128	0.01781	0.01852	0.01909				0.128	0.02268	0.02444	0.02887
0.1408	0.01754	0.01837	0.01887				0.1408	0.02254	0.02408	0.02865
0.1536	0.01739	0.01815	0.01881				0.1536	0.02228	0.02371	0.02807
0.1664	0.01725	0.01798	0.01859				0.1664	0.02196	0.0234	0.02798
0.1792	0.01725	0.01793	0.0186				0.1792	0.02174	0.02321	0.02746
0.192	0.01709	0.0178	0.01824				0.192	0.02142	0.02276	0.02708
0.2048	0.017	0.0177	0.0182				0.2048	0.02126	0.02257	0.02684
0.2304	0.01667	0.01744	0.01781				0.2304	0.02073	0.02221	0.02623
0.256	0.01638	0.01723	0.01774				0.256	0.02038	0.02179	0.02582
0.2816	0.01618	0.01701	0.01744				0.2816	0.02001	0.02139	0.02519
0.3072	0.01606	0.01675	0.01718				0.3072	0.01964	0.02085	0.02477
0.3328	0.0159	0.01642	0.01699				0.3328	0.0193	0.02049	0.02427
0.3584	0.01556	0.01637	0.01682				0.3584	0.01905	0.02033	0.02396
0.384	0.01545	0.01611	0.01658				0.384	0.01881	0.01983	0.02346
0.4096	0.01524	0.01589	0.01638				0.4096	0.01834	0.01952	0.02319
0.4608	0.01485	0.01548	0.01589				0.4608	0.01792	0.01904	0.02239
0.512	0.01456	0.01516	0.01553				0.512	0.01732	0.01847	0.02171
0.5632	0.01419	0.0148	0.01518				0.5632	0.01689	0.01795	0.02118
0.6144	0.01382	0.01445	0.0149				0.6144	0.01651	0.01759	0.02065
0.6656	0.01354	0.0142	0.01457				0.6656	0.01604	0.01706	0.02019
0.7168	0.01324	0.01384	0.0144				0.7168	0.0157	0.01669	0.01966
0.768	0.01304	0.01358	0.01401				0.768	0.01535	0.01632	0.01923
0.8192	0.01276	0.01333	0.01375				0.8192	0.01504	0.01592	0.01881
0.9216	0.01225	0.01277	0.01317				0.9216	0.01449	0.01528	0.01802
1.024	0.01178	0.01239	0.0127				1.024	0.01382	0.01474	0.01734
1.1264	0.01136	0.01185	0.01225				1.1264	0.01332	0.01415	0.01661
1.2288	0.01101	0.01146	0.01179				1.2288	0.0128	0.01366	0.01603
1.3312	0.01063	0.01109	0.01142				1.3312	0.01238	0.01317	0.0155
1.4336	0.01027	0.01073	0.01106				1.4336	0.01197	0.01275	0.015
1.536	0.00995	0.01045	0.01076				1.536	0.01154	0.01231	0.01456
1.6384	0.0097	0.01012	0.01045				1.6384	0.01121	0.01193	0.01405
1.8432	0.00913	0.00964	0.0099				1.8432	0.01058	0.01122	0.01319
2.048	0.00865	0.0091	0.00933				2.048	0.00998	0.01064	0.01253
2.2528	0.00826	0.00866	0.00885				2.2528	0.0095	0.01007	0.01191
2.4576	0.00785	0.00826	0.00843				2.4576	0.00907	0.00956	0.01134
2.6624	0.00748	0.00785	0.00806				2.6624	0.00864	0.00916	0.01086
2.8672	0.00716	0.00749	0.00774				2.8672	0.00825	0.00874	0.01043
3.072	0.00688	0.00717	0.00739				3.072	0.00793	0.00837	0.00998
3.2256	0.00672	0.00699	0.00715				3.2256	0.00768	0.00817	0.00967
3.6352	0.00622	0.0065	0.00665				3.6352	0.00711	0.0075	0.00897
4.0448	0.0058	0.00605	0.0062				4.0448	0.00664	0.00698	0.00832
4.4544	0.00536	0.00567	0.00578				4.4544	0.00618	0.00655	0.00776
4.864	0.00505	0.00531	0.00544				4.864	0.00578	0.00614	0.00734
5.2736	0.00478	0.00503	0.00512				5.2736	0.00545	0.00582	0.00686
5.6832	0.0045	0.00477	0.00483				5.6832	0.0052	0.0055	0.00652
6.0928	0.00427	0.00452	0.00457				6.0928	0.00486	0.00519	0.00619
6.5024	0.00407	0.00432	0.00435				6.5024	0.00466	0.00497	0.00588
7.3216	0.00366	0.00396	0.00398				7.3216	0.0042	0.00453	0.00535
8.1408	0.00335	0.00365	0.00366				8.1408	0.00386	0.0042	0.00493
8.96	0.00309	0.00334	0.00338				8.96	0.00358	0.00387	0.00454
9.7792	0.00285	0.00309	0.00312				9.7792	0.00331	0.00361	0.00423
10.5984	0.00266	0.0029	0.00294				10.5984	0.00308	0.00339	0.00392
11.4176	0.00249	0.00271	0.00271				11.4176	0.00286	0.00316	0.00368
12.2368	0.00236	0.00254	0.00251				12.2368	0.0027	0.00302	0.00349
13.056	0.00223	0.00237	0.00239				13.056	0.00256	0.00281	0.00329
14.6944	0.00198	0.0021	0.00213				14.6944	0.00231	0.00254	0.00298
16.3328	0.00179	0.00189	0.00194				16.3328	0.00209	0.00231	0.00277
17.9712	0.00167	0.00174	0.00175				17.9712	0.00193	0.00212	0.00255
19.6096	0.00152	0.00163	0.00161				19.6096	0.00173	0.00195	0.00231
21.248	0.00138	0.00152	0.00147				21.248	0.00161	0.0018	0.00221
22.8864	0.00124	0.00141	0.00135				22.8864	0.0015	0.0017	0.00211
24.5248	0.00119	0.00137	0.00126				24.5248	0.00144	0.00158	0.00193
26.1632	0.00111	0.00128	0.00116				26.1632	0.00139	0.0015	0.00181
29.44	0.00101	0.00113	0.00109				29.44	0.00124	0.00138	0.00162
32.7168	0.000903855	0.000986705	0.00105				32.7168	0.00109	0.00123	0.00148
35.9936	0.000810551	0.000917753	0.0009321				35.9936	0.000968032	0.0011	0.0013
39.2704	0.000750836	0.000884806	0.000879439				39.2704	0.00089876	0.00102	0.00116
42.5472	0.00077049	0.000801723	0.000807398				42.5472	0.000824486	0.000924301	0.00106
45.824	0.000662439	0.00070859	0.000768906				45.824	0.000763936	0.000832525	0.000984926
49.1008	0.00058687	0.000635101	0.00067574				49.1008	0.000722901	0.000769674	0.000926384
52.3776	0.000577416	0.000597665	0.000601153				52.3776	0.000635809	0.000752508	0.000921455
58.9312	0.000552975	0.000539447	0.000509381				58.9312	0.000548196	0.000724734	0.000842253
65.4848	0.000496024	0.000487233	0.000421135				65.4848	0.000518929	0.00063954	0.000699348
72.0384	0.000476372	0.000450765	0.000390951				72.0384	0.000485254	0.000593289	0.000701384
78.592	0.000432029	0.000395585	0.000377994				78.592	0.000473406	0.000457332	0.000648478
85.1456	0.000391252	0.000350767	0.000341481				85.1456	0.000460052	0.000435437	0.00066685
91.6992	0.000351454	0.000343418	0.000267824				91.6992	0.000425358	0.000483234	0.00062022
98.2528	0.000319774	0.000291082	0.000240382				98.2528	0.000442872	0.000430328	0.00053684
104.806	0.000269005	0.00024652	0.000273723				104.806	0.000397269	0.000448435	0.000538513
117.914	0.0002578	0.000193181	0.000292104				117.914	0.000346094	0.000419964	0.000523584
131.021	0.000210002	0.00013294	0.000243569				131.021	0.00035569	0.000416317	0.000543051
144.128	0.000181224	0.000146075	0.000164139				144.128	0.0003017	0.0004303	0.000325326
157.235	0.000144756	0.000178051	0.00011986				157.235	0.000268598	0.000355092	0.000290975
170.342	0.000179044	0.00013532	0.000161416				170.342	0.000150663	0.00026169	0.000326062
183.45	0.000171339	9.76915e-05	0.000136317				183.45	0.000199401	0.000266422	0.000403317
196.557	0.000227472	8.08499e-05	0.000115276				196.557	0.000184433	0.000190996	0.00037031
209.664	0.000195091	0.000140873	7.86985e-05				209.664	0.000192307	0.00020935	0.000327208
235.878	0.000157775	8.03313e-05	0.000116584				235.878	0.000200103	7.02946e-05	0.000249906
262.093	9.12432e-05	1.85085e-05	8.7346e-05				262.093	0.000226627	0.00013992	0.00031192
288.307	7.31046e-05	7.22923e-05	7.5633e-05				288.307	0.000179659	0.000164094	0.000241421
314.522	2.68049e-05	9.00931e-05	2.9268e-05				314.522	0.000147931	0.000132913	0.00024209
340.736	3.50859e-07	2.54748e-05	7.38918e-05				340.736	0.000132856	0.000151016	0.000240548
366.95	3.41575e-05	3.50119e-05	7.3769e-05				366.95	7.1141e-05	0.000128509	0.000251159
393.165	5.61689e-05	1.48608e-05	8.06749e-05				393.165	6.55787e-05	0.000123112	0.000221752
419.379	8.91995e-05	-3.30046e-06	1.71018e-05				419.379	7.02942e-05	7.42759e-05	0.000269938
471.808	0.000126119	7.58926e-05	3.78081e-05				471.808	6.56359e-05	7.54255e-05	0.000282748
524.237	9.6816e-05	6.27368e-05	0.000103976				524.237	4.23592e-05	7.24001e-05	0.000120094
576.666	8.10717e-05	-2.60155e-05	-1.83151e-06				576.666	4.81356e-05	8.18848e-05	8.93731e-05
629.094	6.63182e-05	1.2701e-06	2.60802e-05				629.094	-8.30036e-06	8.05795e-05	0.000120236
681.523	4.98987e-05	1.82751e-05	5.04691e-05				681.523	1.85566e-05	6.63693e-06	0.00014407
733.952	2.93463e-05	3.64797e-05	2.29621e-06				733.952	3.63599e-05	6.71123e-05	0.000198126
786.381	5.47512e-05	1.35635e-06	4.29531e-06				786.381	8.67703e-05	4.15044e-05	6.80281e-05
838.81	-1.60479e-05	1.80523e-05	3.20403e-05				838.81	6.0474e-05	3.94845e-05	6.91834e-05
943.667	1.89648e-05	4.7114e-05	1.10951e-05				943.667	3.34598e-05	9.52265e-05	0.000139886
1048.52	3.28968e-05	5.02643e-05	2.30482e-05				1048.52	3.33964e-05	4.14917e-05	0.000128046
1153.38	-1.43812e-05	0.000109179	1.61715e-05				1153.38	6.52984e-05	1.84492e-05	0.00010943
1258.24	8.43982e-06	2.73739e-05	1.24574e-05				1258.24	4.45429e-05	7.40951e-05	0.000193411
1363.1	2.02804e-05	4.33197e-05	9.9458e-05				1363.1	3.58173e-05	-6.24716e-06	0.000121254
1467.96	1.78695e-05	5.16148e-05	5.39907e-05				1467.96	8.43143e-06	-1.41409e-05	5.79959e-05
1572.81	-4.68009e-05	3.5802e-05	4.50612e-05				1572.81	4.09707e-06	6.33229e-05	0.000150289
1677.67	3.91741e-06	2.88795e-05	3.25381e-05				1677.67	-1.13136e-05	7.38638e-05	0.000152797
1887.39	5.53783e-06	1.92247e-05	2.68498e-05				1887.39	-2.21654e-05	1.41675e-05	8.75727e-05
2097.1	3.25576e-06	-1.34377e-05	3.7305e-05				2097.1	-1.58499e-05	3.85238e-05	0.0002001
2306.82	3.15521e-05	2.63578e-05	3.81011e-05				2306.82	-3.02157e-07	7.30231e-05	0.000198925
2516.53	9.02982e-07	2.39086e-06	3.67226e-05				2516.53	4.06773e-06	5.81223e-05	0.000202907
2726.25	2.09006e-05	1.04154e-06	6.26154e-05				2726.25	2.92658e-05	5.94867e-05	0.00014304
2935.96	2.20994e-05	3.3233e-05	2.67139e-05				2935.96	-2.7943e-05	6.2187e-05	0.000129748
3145.68	5.60034e-05	5.55844e-05	2.00739e-06				3145.68	4.6988e-06	1.94447e-05	0.000101682
3355.39	4.31452e-06	2.96826e-05	2.68214e-06				3355.39	1.59088e-06	5.9107e-05	9.54666e-05
3774.82	-1.1235e-05	5.2094e-05	4.30817e-05				3774.82	-6.13264e-06	4.11341e-05	8.62407e-05
4194.25	2.9693e-05	1.26806e-05	-6.76311e-06				4194.25	1.01324e-05	-1.00216e-05	6.80345e-05
4613.68	6.75758e-06	3.58589e-05	5.62369e-05				4613.68	2.5081e-05	9.78375e-07	6.65646e-05
5033.11	2.49368e-06	-9.11519e-06	4.00673e-05				5033.11	-2.82489e-05	3.13039e-05	0.000152231
5452.54	2.35272e-05	-1.66673e-06	3.06761e-05				5452.54	2.6917e-06	5.98998e-05	0.000123168
5871.97	-8.42165e-06	3.11843e-05	1.61034e-05				5871.97	-8.93109e-06	6.52488e-05	8.91633e-05
6291.4	-3.14734e-06	-3.20978e-05	1.28891e-05				6291.4	2.30904e-06	4.69922e-05	7.1378e-05
6710.83	5.5169e-06	-1.5455e-05	1.94737e-05				6710.83	6.94645e-06	2.53071e-05	0.000104369
7549.7	1.75167e-06	3.99672e-06	1.09541e-05				7549.7	3.44003e-05	-8.18215e-06	6.6655e-05
8388.56	1.70675e-05	5.50058e-06	6.26511e-06				8388.56	7.54187e-06	2.06139e-05	0.000114279
9227.42	1.50334e-05	-2.68436e-06	1.28964e-05				9227.42	4.19507e-05	4.61173e-05	0.000126058
10066.3	3.7006e-06	8.91794e-06	1.7879e-05				10066.3	3.66585e-05	-6.75414e-06	9.78068e-05
10905.1	6.65131e-06	-1.19412e-05	1.67131e-05				10905.1	2.35789e-05	5.95407e-05	0.000112408
11744	2.35517e-05	9.9101e-06	2.15707e-05				11744	6.46048e-05	4.42817e-05	8.702e-05
12582.9	1.99674e-06	2.03164e-05	1.52168e-05				12582.9	2.45169e-05	2.24672e-05	9.43158e-05
13421.7	4.58061e-06	1.79953e-05	3.8568e-06				13421.7	2.10469e-05	5.46888e-05	9.4501e-05
15099.4	1.07832e-05	1.40165e-05	-7.72885e-06				15099.4	1.67977e-05	4.23725e-05	6.83551e-05
16777.2	2.29813e-05	1.65334e-05	-6.02995e-06				16777.2	1.58964e-05	3.52742e-05	9.10183e-05
18454.9	-1.19561e-05	3.19821e-05	1.14599e-05				18454.9	2.01813e-05	4.6292e-05	8.90132e-05
20132.6	-2.46065e-05	2.24787e-06	-5.30721e-06				20132.6	4.27481e-05	2.69408e-05	0.000129013
21810.3	1.64735e-05	1.09735e-05	2.03067e-05				21810.3	2.84236e-05	2.58878e-05	0.000116398
23488.1	2.06014e-05	1.45415e-05	-3.08696e-06				23488.1	1.34563e-05	3.41893e-05	0.000102986
25165.8	8.92663e-06	1.66959e-05	7.30476e-06				25165.8	1.34903e-05	1.00223e-05	6.82217e-05
26843.5	3.95835e-06	1.2739e-05	1.32488e-05				26843.5	1.15491e-05	3.17309e-06	9.03203e-05
30198.9	2.04105e-06	1.576e-05	9.8824e-06				30198.9	4.43582e-06	1.61797e-05	0.000112644
33554.4	-2.34901e-06	1.19542e-05	1.89342e-05				33554.4	1.77298e-05	3.89857e-05	0.000108619
36909.8	1.5623e-05	5.97293e-06	5.64975e-06				36909.8	9.23144e-06	1.89973e-05	0.000100562
40265.3	1.50788e-05	3.3441e-06	-6.55345e-06				40265.3	1.90276e-05	7.48e-07	8.36291e-05
43620.7	1.00168e-06	1.47846e-05	4.34785e-08				43620.7	2.31605e-05	2.15954e-05	9.2913e-05
46976.2	4.60125e-06	9.57157e-06	-7.69288e-06				46976.2	-4.50507e-06	4.15602e-05	0.000102521
50331.6	6.67559e-06	1.71275e-05	1.97853e-05				50331.6	1.26618e-05	1.97787e-05	0.000129378
53687	-6.67778e-06	9.53774e-06	8.63131e-06				53687	3.88058e-06	-2.14858e-06	8.44717e-05
60397.9	5.66186e-06	1.22549e-05	4.72161e-06				60397.9	2.7848e-05	1.62184e-05	8.96365e-05
67108.8	-3.35202e-06	5.42804e-07	-6.91019e-06				67108.8	8.90843e-06	1.0499e-05	8.26026e-05
73819.7	3.24037e-07	1.60395e-05	-1.1197e-05				73819.7	4.43344e-06	-1.23686e-05	8.20249e-05
80530.6	-3.32324e-06	1.41283e-05	-2.65733e-06				80530.6	9.19657e-06	1.4607e-05	7.39481e-05
87241.5	-4.95398e-06	1.23237e-05	-2.00695e-06				87241.5	1.71569e-06	-5.24277e-06	6.48571e-05
93952.4	8.27781e-06	1.11497e-05	-1.82153e-06				93952.4	-2.82981e-08	1.18884e-05	7.49791e-05
100663	1.52409e-06	2.21352e-05	-1.28311e-05				100663	-4.35379e-07	-1.95508e-06	8.35547e-05
107374	1.3811e-07	7.61474e-06	8.45923e-07				107374	-3.6151e-06	-1.16773e-06	4.81096e-05
120796	-8.08222e-07	-6.38892e-07	-5.07972e-06				120796	9.157e-06	-2.14629e-05	5.94942e-05
134218	-1.00692e-05	7.88661e-06	3.67061e-06				134218	3.5419e-06	-1.73516e-05	3.24634e-05
147639	8.19102e-08	2.06829e-06	-1.21138e-05				147639	1.6302e-06	-2.04488e-06	4.9027e-05
161061	-6.89862e-06	1.01433e-05	6.0404e-06				161061	-1.66869e-06	-1.51587e-05	5.16175e-05
174483	-2.98295e-06	7.99029e-06	4.98309e-06				174483	-8.16517e-06	-1.82586e-05	4.23694e-05
187905	-8.33632e-06	6.59023e-06	1.71552e-05				187905	-1.53871e-05	-1.61021e-05	3.16018e-05
201327	-5.49752e-06	4.50599e-07	1.10793e-05				201327	-1.09551e-05	-1.2827e-05	3.8007e-05

## Sheet: Figure 3c
Figure 3 c
GluN1 A480C + Glycin							GluN1 A480C APO
Lag time τ (ms)	1	2	3				Lag time τ (ms)	1	2	3
5.625e-05	0.06627	0.0651	0.06111				5.625e-05	0.13409	0.12892	0.14334
6.25e-05	0.06186	0.0576	0.06357				6.25e-05	0.13697	0.14458	0.15982
6.875e-05	0.05985	0.06336	0.06469				6.875e-05	0.1309	0.13403	0.14297
7.5e-05	0.06365	0.06379	0.06147				7.5e-05	0.13473	0.1313	0.15762
8.125e-05	0.06664	0.06008	0.06028				8.125e-05	0.12834	0.15445	0.13968
8.75e-05	0.06186	0.06456	0.06762				8.75e-05	0.12674	0.13266	0.13711
9.375e-05	0.06438	0.06197	0.06635				9.375e-05	0.12962	0.15206	0.12539
0.0001	0.06103	0.06271	0.05812				0.0001	0.11884	0.13398	0.13313
0.0001125	0.05771	0.06143	0.06161				0.0001125	0.11704	0.1296	0.13217
0.000125	0.06175	0.06171	0.06427				0.000125	0.12035	0.13407	0.13716
0.0001375	0.05878	0.06306	0.06138				0.0001375	0.1267	0.14007	0.14988
0.00015	0.0595	0.05936	0.06243				0.00015	0.11608	0.13271	0.14302
0.0001625	0.0604	0.05966	0.06202				0.0001625	0.13537	0.14368	0.13876
0.000175	0.0593	0.05935	0.0612				0.000175	0.13609	0.12964	0.14293
0.0001875	0.05919	0.06255	0.05756				0.0001875	0.12399	0.12182	0.1367
0.0002	0.0613	0.06396	0.06064				0.0002	0.1297	0.12373	0.1313
0.000225	0.06416	0.0597	0.06059				0.000225	0.11686	0.13354	0.13222
0.00025	0.06065	0.06164	0.06475				0.00025	0.127	0.1309	0.13862
0.000275	0.05977	0.06238	0.0604				0.000275	0.13287	0.12571	0.13634
0.0003	0.06177	0.06432	0.05985				0.0003	0.12692	0.13241	0.13798
0.000325	0.06238	0.06127	0.06289				0.000325	0.12513	0.1329	0.13054
0.00035	0.06089	0.06096	0.06352				0.00035	0.12463	0.13343	0.14057
0.000375	0.06042	0.05804	0.06371				0.000375	0.12527	0.13271	0.14068
0.0004	0.06145	0.05978	0.06349				0.0004	0.11852	0.13074	0.13485
0.00045	0.06178	0.06025	0.06402				0.00045	0.1242	0.13169	0.14161
0.0005	0.05875	0.06038	0.0621				0.0005	0.12294	0.12711	0.13836
0.00055	0.05834	0.06	0.06117				0.00055	0.11874	0.13008	0.13688
0.0006	0.05796	0.05756	0.0614				0.0006	0.11889	0.1273	0.12926
0.00065	0.05819	0.0582	0.06218				0.00065	0.12306	0.13038	0.13104
0.0007	0.05934	0.05998	0.06116				0.0007	0.11718	0.12771	0.13884
0.00075	0.06061	0.0594	0.05943				0.00075	0.11957	0.12529	0.13949
0.0008	0.05918	0.05962	0.06114				0.0008	0.11818	0.12979	0.13545
0.0009	0.05954	0.0626	0.06107				0.0009	0.11952	0.12554	0.1301
0.001	0.05955	0.06027	0.06165				0.001	0.12203	0.12495	0.13213
0.0011	0.05819	0.06036	0.06173				0.0011	0.12129	0.12211	0.13091
0.0012	0.05975	0.06059	0.06027				0.0012	0.11766	0.12618	0.12506
0.0013	0.05882	0.06004	0.05972				0.0013	0.12009	0.12381	0.13565
0.0014	0.05706	0.05911	0.06121				0.0014	0.11503	0.12467	0.13279
0.0015	0.05919	0.05901	0.0613				0.0015	0.11582	0.12525	0.12761
0.0016	0.05905	0.06042	0.06128				0.0016	0.11774	0.12425	0.12416
0.0018	0.05925	0.05897	0.06145				0.0018	0.12178	0.12343	0.12957
0.002	0.05942	0.05892	0.06035				0.002	0.11364	0.12426	0.12794
0.0022	0.05743	0.05962	0.06093				0.0022	0.11816	0.12335	0.12873
0.0024	0.05869	0.05946	0.06056				0.0024	0.11574	0.12259	0.12605
0.0026	0.05833	0.05973	0.06099				0.0026	0.11396	0.12473	0.12528
0.0028	0.05733	0.05929	0.06061				0.0028	0.11448	0.11816	0.12562
0.003	0.0577	0.05976	0.05988				0.003	0.11172	0.11868	0.12533
0.0032	0.05746	0.05895	0.06036				0.0032	0.11429	0.11836	0.12809
0.0036	0.05803	0.05883	0.0606				0.0036	0.11144	0.11925	0.12422
0.004	0.05741	0.05975	0.06022				0.004	0.11322	0.11813	0.12562
0.0044	0.0571	0.05907	0.06031				0.0044	0.11386	0.11863	0.12484
0.0048	0.05864	0.05914	0.06051				0.0048	0.11444	0.11914	0.11943
0.0052	0.05742	0.05867	0.06036				0.0052	0.11078	0.11915	0.12034
0.0056	0.05719	0.05792	0.0595				0.0056	0.11123	0.11852	0.12263
0.006	0.05807	0.05854	0.05956				0.006	0.11247	0.11671	0.12213
0.0064	0.05745	0.05818	0.05978				0.0064	0.11046	0.11579	0.12173
0.0072	0.05695	0.05832	0.05946				0.0072	0.11071	0.11503	0.11996
0.008	0.05754	0.05816	0.05962				0.008	0.1105	0.11359	0.12008
0.0088	0.05741	0.05809	0.05933				0.0088	0.10968	0.11515	0.11956
0.0096	0.05679	0.05796	0.05969				0.0096	0.10951	0.11516	0.11812
0.0104	0.05691	0.05793	0.05892				0.0104	0.10666	0.1129	0.11959
0.0112	0.05721	0.0575	0.0588				0.0112	0.1092	0.11362	0.11948
0.012	0.05664	0.05789	0.05927				0.012	0.1076	0.11246	0.11934
0.0128	0.05662	0.05757	0.059				0.0128	0.1068	0.11207	0.11765
0.0144	0.05681	0.05763	0.05893				0.0144	0.10753	0.11042	0.11645
0.016	0.05657	0.05723	0.0589				0.016	0.10649	0.11072	0.11549
0.0176	0.05661	0.05687	0.05867				0.0176	0.10599	0.11148	0.1155
0.0192	0.05631	0.05731	0.05845				0.0192	0.10488	0.1094	0.11556
0.0208	0.05611	0.05684	0.05853				0.0208	0.10533	0.11049	0.11429
0.0224	0.05621	0.0569	0.05847				0.0224	0.10551	0.10872	0.11404
0.024	0.05582	0.05683	0.05836				0.024	0.10333	0.10972	0.11278
0.0256	0.05567	0.05691	0.05823				0.0256	0.10335	0.10927	0.11289
0.0288	0.05574	0.05633	0.05809				0.0288	0.10354	0.10854	0.11272
0.032	0.05553	0.05619	0.05777				0.032	0.10369	0.10792	0.11097
0.0352	0.05516	0.05633	0.05769				0.0352	0.10192	0.10637	0.11154
0.0384	0.05517	0.05618	0.05774				0.0384	0.10136	0.10623	0.11056
0.0416	0.05531	0.05622	0.05722				0.0416	0.10045	0.10509	0.10982
0.0448	0.05477	0.05578	0.05711				0.0448	0.10039	0.10528	0.10963
0.048	0.05472	0.05535	0.05696				0.048	0.09952	0.1053	0.10977
0.0512	0.05471	0.05546	0.05715				0.0512	0.09888	0.10486	0.10895
0.0576	0.05425	0.05537	0.05684				0.0576	0.09907	0.10357	0.10758
0.064	0.05419	0.05475	0.05624				0.064	0.0981	0.10275	0.10656
0.0704	0.05388	0.05456	0.05598				0.0704	0.09767	0.10169	0.10611
0.0768	0.05367	0.05446	0.05578				0.0768	0.09708	0.10112	0.10563
0.0832	0.05328	0.05431	0.05577				0.0832	0.096	0.10058	0.1042
0.0896	0.05303	0.05413	0.05541				0.0896	0.09505	0.10008	0.10399
0.096	0.05301	0.05387	0.05517				0.096	0.09502	0.0991	0.10294
0.1024	0.05269	0.05367	0.05501				0.1024	0.0945	0.09867	0.10267
0.1152	0.05226	0.05315	0.05462				0.1152	0.09327	0.0975	0.1014
0.128	0.05199	0.05285	0.05412				0.128	0.09232	0.09654	0.09998
0.1408	0.05141	0.05232	0.05367				0.1408	0.09164	0.09578	0.09922
0.1536	0.05103	0.05196	0.05331				0.1536	0.09041	0.09422	0.09827
0.1664	0.05079	0.05148	0.05266				0.1664	0.08987	0.09346	0.0972
0.1792	0.05037	0.05111	0.05245				0.1792	0.08875	0.09213	0.09675
0.192	0.04998	0.0507	0.05223				0.192	0.08751	0.09149	0.0954
0.2048	0.04961	0.05041	0.05175				0.2048	0.087	0.09075	0.09456
0.2304	0.049	0.04968	0.05097				0.2304	0.08551	0.08943	0.09295
0.256	0.04825	0.04895	0.05024				0.256	0.08402	0.08795	0.09155
0.2816	0.04754	0.04834	0.04959				0.2816	0.08297	0.08634	0.08998
0.3072	0.04705	0.04771	0.04893				0.3072	0.08136	0.08509	0.08856
0.3328	0.04633	0.04713	0.04837				0.3328	0.08057	0.08398	0.0873
0.3584	0.04578	0.04639	0.0477				0.3584	0.07936	0.08248	0.08614
0.384	0.04517	0.04582	0.04715				0.384	0.07779	0.08134	0.08489
0.4096	0.04466	0.04537	0.04646				0.4096	0.07688	0.08041	0.08344
0.4608	0.04366	0.04427	0.04532				0.4608	0.07495	0.07829	0.08126
0.512	0.04251	0.04325	0.04426				0.512	0.07301	0.07635	0.07898
0.5632	0.04156	0.04221	0.04327				0.5632	0.07115	0.0744	0.07707
0.6144	0.04074	0.04138	0.04233				0.6144	0.06952	0.07273	0.0751
0.6656	0.03984	0.04047	0.04139				0.6656	0.06781	0.07086	0.07333
0.7168	0.03896	0.03962	0.0406				0.7168	0.06639	0.06938	0.0718
0.768	0.0382	0.0388	0.03968				0.768	0.06479	0.06794	0.07025
0.8192	0.03745	0.03801	0.03892				0.8192	0.06345	0.06637	0.06878
0.9216	0.03603	0.03658	0.03748				0.9216	0.06086	0.06373	0.06577
1.024	0.03476	0.03529	0.03615				1.024	0.0585	0.0613	0.06327
1.1264	0.03348	0.03395	0.03486				1.1264	0.05632	0.05913	0.0611
1.2288	0.0324	0.03285	0.03367				1.2288	0.05433	0.05713	0.05881
1.3312	0.03131	0.03176	0.03257				1.3312	0.05251	0.05524	0.0568
1.4336	0.03027	0.03071	0.03151				1.4336	0.05073	0.05347	0.05484
1.536	0.02937	0.02978	0.03057				1.536	0.04905	0.05175	0.05321
1.6384	0.02854	0.0289	0.02969				1.6384	0.04761	0.05021	0.05158
1.8432	0.02689	0.02727	0.02803				1.8432	0.04493	0.04734	0.04873
2.048	0.02553	0.02582	0.02649				2.048	0.04243	0.04474	0.04606
2.2528	0.02424	0.02447	0.02519				2.2528	0.04015	0.04237	0.04369
2.4576	0.02312	0.02332	0.02403				2.4576	0.03827	0.04042	0.04176
2.6624	0.02211	0.02222	0.02292				2.6624	0.03644	0.03858	0.03979
2.8672	0.0212	0.02128	0.02193				2.8672	0.03487	0.03688	0.03792
3.072	0.02036	0.02036	0.02102				3.072	0.0335	0.0354	0.03653
3.2256	0.01977	0.01976	0.02048				3.2256	0.03258	0.03454	0.03534
3.6352	0.01832	0.01829	0.01894				3.6352	0.03015	0.032	0.03262
4.0448	0.01704	0.01704	0.01759				4.0448	0.0281	0.0297	0.03043
4.4544	0.01588	0.01591	0.01648				4.4544	0.02633	0.02776	0.02838
4.864	0.0149	0.01491	0.01547				4.864	0.02473	0.02614	0.0267
5.2736	0.01404	0.01401	0.0146				5.2736	0.02331	0.02479	0.02521
5.6832	0.01322	0.01321	0.01383				5.6832	0.02204	0.02331	0.02404
6.0928	0.01251	0.01256	0.01307				6.0928	0.02108	0.02217	0.02299
6.5024	0.01193	0.01198	0.01242				6.5024	0.02011	0.02111	0.02186
7.3216	0.01099	0.01098	0.01128				7.3216	0.01836	0.01936	0.01993
8.1408	0.01009	0.0101	0.01031				8.1408	0.0169	0.01769	0.01824
8.96	0.0092	0.00929	0.00946				8.96	0.01548	0.01636	0.0167
9.7792	0.00856	0.00862	0.00879				9.7792	0.01436	0.01506	0.01563
10.5984	0.00806	0.00802	0.00824				10.5984	0.01338	0.01429	0.01467
11.4176	0.00767	0.00751	0.00766				11.4176	0.0124	0.01349	0.01382
12.2368	0.00717	0.00705	0.00718				12.2368	0.01161	0.01265	0.01291
13.056	0.00664	0.00663	0.00674				13.056	0.01084	0.01185	0.01226
14.6944	0.00594	0.00602	0.00597				14.6944	0.00962	0.01063	0.01109
16.3328	0.00541	0.00556	0.00535				16.3328	0.00867	0.00972	0.01017
17.9712	0.00491	0.00506	0.00484				17.9712	0.00799	0.00885	0.00927
19.6096	0.00454	0.00461	0.00452				19.6096	0.0073	0.00794	0.00859
21.248	0.00412	0.00416	0.0042				21.248	0.00661	0.00713	0.00766
22.8864	0.00391	0.00385	0.0039				22.8864	0.00626	0.00674	0.00709
24.5248	0.00358	0.00358	0.00368				24.5248	0.00576	0.00621	0.0065
26.1632	0.00347	0.00333	0.0034				26.1632	0.00539	0.00573	0.00621
29.44	0.0031	0.00294	0.00299				29.44	0.00512	0.0052	0.00559
32.7168	0.00279	0.00269	0.00262				32.7168	0.00447	0.00482	0.00511
35.9936	0.00266	0.00251	0.00228				35.9936	0.00397	0.00464	0.00441
39.2704	0.00245	0.00224	0.00217				39.2704	0.00336	0.00409	0.00409
42.5472	0.00223	0.00205	0.00199				42.5472	0.00328	0.00392	0.00398
45.824	0.00208	0.00189	0.00183				45.824	0.00282	0.00361	0.00363
49.1008	0.00181	0.00176	0.00181				49.1008	0.00268	0.00325	0.00344
52.3776	0.00168	0.00168	0.00164				52.3776	0.00258	0.00303	0.00292
58.9312	0.00143	0.00134	0.00147				58.9312	0.00238	0.0026	0.00232
65.4848	0.00132	0.00125	0.00138				65.4848	0.00248	0.00228	0.00214
72.0384	0.00125	0.0012	0.00125				72.0384	0.00197	0.00192	0.00195
78.592	0.0011	0.00107	0.00115				78.592	0.00148	0.00154	0.00186
85.1456	0.000968685	0.00108	0.00103				85.1456	0.00125	0.00143	0.00138
91.6992	0.000879431	0.000905094	0.000994845				91.6992	0.0013	0.00123	0.00116
98.2528	0.000967106	0.000891531	0.000962067				98.2528	0.00124	0.00129	0.00095382
104.806	0.000994716	0.00088564	0.000809213				104.806	0.00134	0.00126	0.000890456
117.914	0.000700743	0.000717725	0.000560193				117.914	0.00108	0.000826939	0.000746115
131.021	0.00061953	0.00057531	0.000482498				131.021	0.000996912	0.000787512	0.00101
144.128	0.000658623	0.000438485	0.00035568				144.128	0.00057183	0.00101	0.000698012
157.235	0.000696313	0.00039405	0.000335937				157.235	6.63967e-05	0.00113	0.000932519
170.342	0.000523232	0.000477096	0.000278536				170.342	8.54993e-05	0.000843113	0.000856106
183.45	0.000395802	0.000526758	0.00013352				183.45	-4.25905e-06	0.000861766	0.000963522
196.557	0.000223192	0.000351519	0.000170623				196.557	0.000432951	0.000885692	0.000832366
209.664	0.000265965	0.000305638	0.0003584				209.664	0.000245191	0.000583254	0.00117
235.878	0.000276489	0.000204133	0.000374794				235.878	0.00042066	0.000496263	0.00134
262.093	0.000244115	0.000172205	0.000231694				262.093	0.000543501	0.000255873	0.00135
288.307	0.000137193	9.84244e-05	0.000175424				288.307	0.000196949	0.000259681	0.00088394
314.522	8.90376e-05	0.000155731	0.00020783				314.522	0.000279208	0.000307029	0.000578514
340.736	0.000186286	8.20296e-05	0.000229545				340.736	0.000404633	0.000308718	0.000401092
366.95	0.000278634	0.00015954	0.000120049				366.95	0.000433908	0.000163014	0.0005603
393.165	0.000196408	5.5752e-05	0.000170591				393.165	0.000558608	0.000177757	0.000392545
419.379	0.000213509	2.70963e-05	0.000349572				419.379	0.000431447	2.8066e-05	0.000198746
471.808	-2.04819e-06	0.000252206	8.65505e-05				471.808	0.000178963	-0.000220854	0.000375706
524.237	0.000184659	0.000204054	7.6439e-05				524.237	-0.000101199	0.000300712	0.000375003
576.666	0.000194411	0.000194417	4.49888e-05				576.666	0.000286938	-1.71141e-05	0.000490313
629.094	0.000144432	0.000194616	9.12139e-05				629.094	0.000444781	0.000195203	0.000401663
681.523	0.000110912	0.000189291	4.77301e-05				681.523	0.000236286	0.000338689	0.000104927
733.952	-5.2894e-05	0.000204926	1.9469e-05				733.952	0.000223713	0.000540102	0.000154629
786.381	6.68939e-05	0.000185415	0.000184924				786.381	0.000280267	0.000195748	0.000700631
838.81	2.91932e-05	0.000141698	0.000133543				838.81	-7.5688e-05	0.000188668	0.000359116
943.667	0.000120664	4.79918e-05	0.000118348				943.667	6.84862e-05	0.000390802	0.000518791
1048.52	0.000177208	-7.82774e-05	0.000220058				1048.52	0.000318944	6.60026e-05	0.00026319
1153.38	0.000108778	-7.00437e-07	6.00642e-05				1153.38	-6.90925e-05	5.39398e-05	0.000248861
1258.24	3.29766e-05	0.000174688	9.70332e-05				1258.24	2.93596e-05	5.32869e-05	0.000130493
1363.1	8.30592e-05	0.000119349	0.000144847				1363.1	-2.32366e-05	0.000272387	0.000425038
1467.96	2.66882e-05	0.000117892	1.40585e-05				1467.96	-9.47165e-05	4.22778e-05	0.000313396
1572.81	-2.30105e-05	2.92966e-05	2.12429e-05				1572.81	0.000215936	-0.0001821	0.000523262
1677.67	-4.59333e-05	0.000121849	1.33438e-06				1677.67	0.000205237	-0.000107077	0.000410958
1887.39	5.73625e-05	0.000233597	-1.63773e-05				1887.39	0.000151752	9.3039e-05	0.000431349
2097.1	2.41766e-05	5.51456e-05	1.59272e-05				2097.1	0.000475731	5.21159e-05	0.000482542
2306.82	5.1554e-05	4.69675e-06	6.96655e-05				2306.82	0.000346024	0.000110335	0.000206987
2516.53	7.39376e-05	8.16089e-05	7.29514e-05				2516.53	0.000100681	7.5775e-05	5.61564e-05
2726.25	4.78272e-05	1.21027e-05	-1.63863e-05				2726.25	-3.77159e-05	3.20031e-06	0.000132391
2935.96	0.000134382	4.19634e-05	-0.000131831				2935.96	-0.000183647	-0.000140628	0.000201471
3145.68	4.98397e-05	-1.37681e-05	-5.66476e-05				3145.68	-1.25001e-05	5.79921e-05	0.000495771
3355.39	8.17651e-05	-1.55733e-05	7.09199e-05				3355.39	-3.30397e-05	4.45767e-05	0.000161055
3774.82	6.93033e-05	-1.91329e-05	1.85104e-05				3774.82	3.62453e-05	-3.68184e-05	0.000114489
4194.25	1.77794e-05	-3.06286e-05	4.28915e-05				4194.25	1.96833e-05	-1.8321e-05	8.50377e-05
4613.68	0.000102485	6.23375e-05	6.84742e-05				4613.68	0.000105279	-3.0456e-05	7.45162e-05
5033.11	0.000117226	-2.40121e-05	-4.77091e-05				5033.11	-2.14102e-05	-0.000100811	0.00035725
5452.54	1.96324e-05	3.61555e-05	1.61822e-05				5452.54	0.000124184	4.83691e-06	0.000312778
5871.97	0.000132464	-5.68584e-05	-1.84561e-05				5871.97	-2.13322e-05	-4.51024e-05	6.15205e-05
6291.4	9.1203e-06	8.30801e-05	1.45799e-05				6291.4	-1.42727e-05	-4.93907e-05	0.000360532
6710.83	3.434e-05	3.30561e-05	5.20788e-05				6710.83	4.16031e-05	0.00025883	0.000188395
7549.7	2.8796e-05	-3.48088e-05	9.69594e-05				7549.7	-8.97412e-06	-1.91211e-05	0.000189646
8388.56	4.4159e-05	-3.6548e-05	5.91323e-05				8388.56	0.000215342	1.98323e-05	0.00033364
9227.42	3.69136e-05	-4.11729e-05	-2.22794e-05				9227.42	0.000138742	-2.35431e-05	0.00011887
10066.3	0.000133471	-4.74487e-05	-4.77522e-05				10066.3	2.69568e-05	-4.79427e-05	0.000225413
10905.1	1.15767e-05	4.67602e-06	5.7902e-05				10905.1	0.000162635	5.54934e-05	0.00026404
11744	0.000100787	6.61608e-05	-7.72174e-06				11744	5.25801e-05	-4.56203e-05	0.000142552
12582.9	8.48876e-05	6.22501e-05	6.11013e-05				12582.9	8.60791e-05	9.4885e-05	0.00021416
13421.7	0.000103457	5.35223e-05	8.79966e-05				13421.7	0.000163917	-7.24681e-05	0.000225094
15099.4	6.54767e-05	7.82377e-06	-3.93664e-05				15099.4	7.73993e-05	8.01047e-05	0.000244051
16777.2	5.03548e-06	-1.51717e-05	-2.28739e-05				16777.2	7.99679e-05	9.57266e-05	0.000164622
18454.9	4.18316e-05	-9.9407e-06	9.29748e-05				18454.9	0.000110063	0.00021522	0.000404642
20132.6	7.48946e-05	-5.7501e-05	6.01165e-05				20132.6	0.000137912	-2.50009e-05	0.000222538
21810.3	4.82687e-05	-1.54988e-05	4.37702e-05				21810.3	8.12379e-05	0.000136561	0.000200237
23488.1	-1.88679e-05	4.92135e-05	5.021e-05				23488.1	-1.09526e-05	0.000181354	0.000101107
25165.8	3.38957e-05	4.19548e-05	3.97543e-05				25165.8	0.000119106	9.96133e-05	0.000202172
26843.5	1.01401e-05	-4.74624e-06	4.24703e-05				26843.5	1.99787e-05	-2.88197e-05	0.000287563
30198.9	6.92115e-05	1.76934e-06	1.06406e-05				30198.9	3.8981e-05	-1.85894e-05	0.00031394
33554.4	6.04177e-05	1.53011e-05	-1.36779e-05				33554.4	1.97823e-05	7.70782e-06	0.000242677
36909.8	4.93715e-05	4.37212e-05	2.41977e-05				36909.8	1.81964e-05	2.25349e-05	0.000129062
40265.3	1.78089e-05	4.45296e-05	-2.82475e-06				40265.3	-5.49457e-06	3.3623e-06	0.000218889
43620.7	4.99676e-05	2.41987e-05	-2.33167e-06				43620.7	2.28148e-05	4.47179e-05	0.000152259
46976.2	1.69197e-05	4.23651e-05	2.46673e-05				46976.2	2.61888e-05	0.000157093	0.000183772
50331.6	3.65887e-05	3.68759e-05	1.96594e-05				50331.6	-6.15436e-05	-0.000113148	0.000235454
53687	3.65747e-05	4.14563e-05	5.73154e-06				53687	6.70461e-05	-1.3425e-05	9.08544e-05
60397.9	3.67687e-06	-2.32371e-05	-4.77025e-06				60397.9	-7.4727e-05	-9.46577e-05	0.000159735
67108.8	5.30644e-05	-2.02914e-05	2.26778e-06				67108.8	-9.73662e-05	2.5272e-05	0.000128978
73819.7	2.96077e-05	-2.65551e-05	3.41016e-06				73819.7	-6.37358e-05	7.6018e-05	9.42089e-05
80530.6	6.40952e-05	-2.94712e-07	2.45681e-06				80530.6	-0.000139382	-3.55106e-05	0.000141275
87241.5	1.03179e-05	3.05341e-05	3.28625e-05				87241.5	-6.16655e-05	-5.71668e-05	0.000105861
93952.4	-1.59027e-05	-1.45091e-05	2.2506e-05				93952.4	-3.78374e-05	9.48011e-05	0.000134605
100663	3.35685e-05	-1.52139e-05	6.31561e-06				100663	-9.125e-05	1.15413e-05	6.38607e-05
107374	-3.45032e-06	1.61167e-05	2.95735e-05				--	--	--	--
120796	1.93472e-05	1.00485e-05	3.31649e-05				--	--	--	--
134218	5.59644e-06	-4.88561e-05	1.49614e-05				--	--	--	--
147639	-1.21479e-05	1.64788e-05	-1.26869e-05				--	--	--	--
161061	8.15454e-06	3.68202e-05	-3.47851e-05				--	--	--	--
174483	1.5848e-05	-4.98324e-05	-8.82625e-06				--	--	--	--
187905	1.24655e-05	1.32207e-06	-1.53287e-07				--	--	--	--
201327	7.53421e-06	4.09964e-05	2.02293e-06				--	--	--	--
							--	--	--	--

## Sheet: Figure 3g
Figure 3 g
iGluA2 LBD G446C-T685W APO							iGluA2 LBD G446C-T685W + L-Glu
Figure 3g
Lag time τ (ms)	1	2	3				Lag time τ (ms)	1	2	3
5e-05	0.03717	0.04077	0.0476				5e-05	0.01815	0.01873	0.0212
5.625e-05	0.03566	0.04167	0.04177				5.625e-05	0.01988	0.02014	0.01901
6.25e-05	0.04292	0.04258	0.03397				6.25e-05	0.01786	0.02076	0.01798
6.875e-05	0.03803	0.03948	0.04859				6.875e-05	0.02056	0.02056	0.02143
7.5e-05	0.03897	0.03918	0.03537				7.5e-05	0.01836	0.01759	0.02044
8.125e-05	0.03997	0.04523	0.04029				8.125e-05	0.01932	0.01697	0.02183
8.75e-05	0.04048	0.03744	0.04251				8.75e-05	0.01725	0.01774	0.0226
9.375e-05	0.04206	0.04167	0.04177				9.375e-05	0.01777	0.01694	0.01807
0.0001	0.04083	0.04189	0.04065				0.0001	0.01877	0.01828	0.01886
0.0001125	0.03698	0.03797	0.04078				0.0001125	0.01844	0.02061	0.01592
0.000125	0.04043	0.03732	0.04021				0.000125	0.01706	0.01792	0.01821
0.0001375	0.03686	0.03637	0.0376				0.0001375	0.01728	0.01818	0.01926
0.00015	0.04541	0.03648	0.03646				0.00015	0.0188	0.01867	0.01728
0.0001625	0.03774	0.03376	0.04447				0.0001625	0.01847	0.01923	0.01842
0.000175	0.03432	0.04257	0.04078				0.000175	0.01598	0.02047	0.01803
0.0001875	0.03706	0.03794	0.03669				0.0001875	0.01729	0.01679	0.01963
0.0002	0.03474	0.03639	0.04255				0.0002	0.01778	0.01849	0.01853
0.000225	0.03565	0.03841	0.03592				0.000225	0.01775	0.01879	0.01805
0.00025	0.04029	0.03558	0.03688				0.00025	0.01667	0.01765	0.02019
0.000275	0.03662	0.03971	0.03583				0.000275	0.0155	0.01717	0.01767
0.0003	0.03371	0.03659	0.03888				0.0003	0.01753	0.01833	0.01785
0.000325	0.03419	0.03189	0.03568				0.000325	0.01634	0.0175	0.01793
0.00035	0.03447	0.03308	0.03754				0.00035	0.01644	0.01648	0.01877
0.000375	0.03269	0.02989	0.03624				0.000375	0.01697	0.01577	0.01789
0.0004	0.03273	0.03161	0.03514				0.0004	0.01751	0.01704	0.01785
0.00045	0.03386	0.03198	0.0367				0.00045	0.01638	0.01628	0.01765
0.0005	0.03462	0.03424	0.03603				0.0005	0.01637	0.01762	0.01627
0.00055	0.03205	0.03057	0.03549				0.00055	0.0173	0.0182	0.01714
0.0006	0.03087	0.03266	0.03477				0.0006	0.01754	0.01742	0.01801
0.00065	0.03326	0.03372	0.03246				0.00065	0.01621	0.01769	0.01801
0.0007	0.03458	0.03171	0.03416				0.0007	0.01642	0.0172	0.01707
0.00075	0.03097	0.03261	0.0322				0.00075	0.01586	0.01642	0.01771
0.0008	0.03234	0.0326	0.03336				0.0008	0.01647	0.01694	0.01804
0.0009	0.03062	0.03093	0.03507				0.0009	0.01571	0.01665	0.0176
0.001	0.03127	0.03242	0.03287				0.001	0.01598	0.0171	0.01711
0.0011	0.0344	0.03143	0.03351				0.0011	0.01665	0.01705	0.01691
0.0012	0.02934	0.03015	0.03322				0.0012	0.0166	0.01732	0.01734
0.0013	0.03049	0.03034	0.03178				0.0013	0.0151	0.01625	0.01723
0.0014	0.03149	0.03092	0.0315				0.0014	0.01537	0.01587	0.01674
0.0015	0.03105	0.03152	0.03181				0.0015	0.01668	0.01776	0.0176
0.0016	0.02993	0.0315	0.0313				0.0016	0.01583	0.01693	0.01711
0.0018	0.02983	0.03025	0.03199				0.0018	0.01606	0.01644	0.01719
0.002	0.0296	0.02968	0.02976				0.002	0.01621	0.01616	0.01768
0.0022	0.02808	0.03003	0.03159				0.0022	0.01555	0.01705	0.01626
0.0024	0.03005	0.02922	0.03132				0.0024	0.01655	0.01642	0.01703
0.0026	0.02913	0.02829	0.03034				0.0026	0.01596	0.01647	0.01737
0.0028	0.03081	0.02872	0.02908				0.0028	0.01602	0.0163	0.01647
0.003	0.02831	0.02827	0.032				0.003	0.01623	0.01731	0.01739
0.0032	0.02851	0.02906	0.03127				0.0032	0.01579	0.01667	0.01675
0.0036	0.02915	0.02771	0.03026				0.0036	0.01577	0.01637	0.01709
0.004	0.0281	0.02844	0.02979				0.004	0.01587	0.0164	0.01708
0.0044	0.02796	0.02881	0.02963				0.0044	0.01604	0.01642	0.01728
0.0048	0.02863	0.02785	0.02951				0.0048	0.01571	0.01603	0.01747
0.0052	0.02817	0.02829	0.0296				0.0052	0.01562	0.01627	0.01714
0.0056	0.0276	0.02786	0.02924				0.0056	0.01556	0.01632	0.01679
0.006	0.02748	0.02793	0.02814				0.006	0.01552	0.01653	0.01681
0.0064	0.02736	0.02743	0.02902				0.0064	0.0154	0.01655	0.01691
0.0072	0.02743	0.02809	0.02908				0.0072	0.01576	0.01645	0.01677
0.008	0.02704	0.02767	0.0284				0.008	0.01594	0.01618	0.01661
0.0088	0.02664	0.02656	0.02789				0.0088	0.01607	0.01639	0.01684
0.0096	0.02672	0.02662	0.02881				0.0096	0.01584	0.01631	0.01691
0.0104	0.02613	0.02625	0.02843				0.0104	0.01549	0.01652	0.01669
0.0112	0.02721	0.02691	0.0278				0.0112	0.01556	0.01619	0.01665
0.012	0.02683	0.02682	0.02774				0.012	0.01558	0.01661	0.01674
0.0128	0.02649	0.02669	0.02798				0.0128	0.01565	0.01654	0.01673
0.0144	0.02623	0.0263	0.02763				0.0144	0.01588	0.01627	0.01686
0.016	0.02543	0.02626	0.02713				0.016	0.01564	0.01645	0.01699
0.0176	0.02526	0.02553	0.02693				0.0176	0.01553	0.01612	0.01661
0.0192	0.02545	0.02505	0.02695				0.0192	0.0157	0.01615	0.01688
0.0208	0.02583	0.02564	0.02725				0.0208	0.01578	0.01629	0.01671
0.0224	0.02533	0.02569	0.02643				0.0224	0.01573	0.01619	0.01663
0.024	0.02545	0.02515	0.02614				0.024	0.01564	0.01598	0.01683
0.0256	0.02508	0.02536	0.02654				0.0256	0.01551	0.01603	0.01681
0.0288	0.02507	0.02499	0.0263				0.0288	0.01547	0.0161	0.01674
0.032	0.02489	0.02513	0.02622				0.032	0.01562	0.01614	0.01664
0.0352	0.02485	0.02488	0.02583				0.0352	0.01559	0.01604	0.01646
0.0384	0.02433	0.02449	0.02587				0.0384	0.01533	0.01601	0.01666
0.0416	0.02439	0.02493	0.02551				0.0416	0.0155	0.01598	0.01647
0.0448	0.02454	0.02438	0.02575				0.0448	0.01537	0.01587	0.01641
0.048	0.02393	0.0241	0.02529				0.048	0.01543	0.01582	0.01653
0.0512	0.02393	0.02408	0.02524				0.0512	0.01538	0.0158	0.01645
0.0576	0.02371	0.02395	0.02541				0.0576	0.01529	0.01582	0.01624
0.064	0.02367	0.02358	0.02475				0.064	0.01527	0.01568	0.01626
0.0704	0.0234	0.02365	0.02453				0.0704	0.0152	0.0156	0.01619
0.0768	0.02347	0.02357	0.02448				0.0768	0.01508	0.01564	0.01609
0.0832	0.02311	0.02316	0.02421				0.0832	0.015	0.01551	0.01613
0.0896	0.02317	0.023	0.02394				0.0896	0.01495	0.01547	0.01594
0.096	0.02319	0.02309	0.02419				0.096	0.01493	0.01545	0.01588
0.1024	0.02295	0.02292	0.02392				0.1024	0.01491	0.01535	0.01592
0.1152	0.02251	0.02267	0.02355				0.1152	0.01481	0.01525	0.01581
0.128	0.02231	0.0224	0.02338				0.128	0.01462	0.01518	0.0156
0.1408	0.02196	0.02202	0.02318				0.1408	0.01454	0.01512	0.0155
0.1536	0.02203	0.02211	0.02286				0.1536	0.01446	0.01493	0.01541
0.1664	0.02187	0.02188	0.02273				0.1664	0.0144	0.01481	0.0153
0.1792	0.02163	0.02149	0.02236				0.1792	0.01423	0.0147	0.01523
0.192	0.02148	0.0215	0.02225				0.192	0.01413	0.01469	0.01506
0.2048	0.02125	0.02125	0.02212				0.2048	0.01407	0.01451	0.01502
0.2304	0.02091	0.02088	0.02184				0.2304	0.01384	0.01436	0.01484
0.256	0.02055	0.02042	0.02148				0.256	0.01367	0.01414	0.01457
0.2816	0.02025	0.02021	0.0212				0.2816	0.01349	0.01401	0.01443
0.3072	0.01999	0.01994	0.02079				0.3072	0.01335	0.01371	0.01418
0.3328	0.01969	0.01973	0.0206				0.3328	0.0132	0.01366	0.01408
0.3584	0.01944	0.01946	0.02036				0.3584	0.01296	0.01347	0.0139
0.384	0.01925	0.01922	0.02023				0.384	0.01279	0.01326	0.01371
0.4096	0.01904	0.01894	0.01985				0.4096	0.01267	0.01311	0.01357
0.4608	0.0186	0.01853	0.01936				0.4608	0.01242	0.01282	0.01326
0.512	0.0182	0.01813	0.01892				0.512	0.01209	0.01255	0.01291
0.5632	0.01772	0.01761	0.01851				0.5632	0.01185	0.01228	0.01261
0.6144	0.01731	0.01732	0.01804				0.6144	0.01158	0.01199	0.01237
0.6656	0.01704	0.01694	0.01773				0.6656	0.01137	0.01169	0.01216
0.7168	0.01669	0.01662	0.01745				0.7168	0.01111	0.01154	0.01189
0.768	0.01632	0.01633	0.01709				0.768	0.01091	0.01128	0.01163
0.8192	0.01603	0.01599	0.01672				0.8192	0.0107	0.01104	0.01142
0.9216	0.01543	0.01529	0.01608				0.9216	0.01031	0.01063	0.01101
1.024	0.01483	0.01485	0.0155				1.024	0.00996	0.01025	0.01062
1.1264	0.01442	0.01434	0.01509				1.1264	0.00958	0.00991	0.01024
1.2288	0.01391	0.01386	0.01453				1.2288	0.00929	0.00958	0.00992
1.3312	0.01358	0.01354	0.01408				1.3312	0.009	0.00929	0.00957
1.4336	0.01312	0.01303	0.01366				1.4336	0.0087	0.00899	0.00931
1.536	0.01275	0.01273	0.01329				1.536	0.00844	0.00875	0.00902
1.6384	0.01244	0.01235	0.01294				1.6384	0.00821	0.00848	0.00877
1.8432	0.01177	0.01173	0.01227				1.8432	0.00778	0.008	0.00831
2.048	0.01122	0.01109	0.01165				2.048	0.00735	0.0076	0.00787
2.2528	0.01074	0.01062	0.01108				2.2528	0.00702	0.00722	0.0075
2.4576	0.01023	0.01013	0.01064				2.4576	0.00666	0.00688	0.00716
2.6624	0.00981	0.00976	0.01016				2.6624	0.00639	0.00656	0.00681
2.8672	0.00941	0.00933	0.00979				2.8672	0.00614	0.00629	0.00655
3.072	0.00899	0.00892	0.00939				3.072	0.00586	0.00604	0.00631
3.2256	0.00883	0.00874	0.00912				3.2256	0.00571	0.00585	0.00608
3.6352	0.00822	0.00815	0.00852				3.6352	0.0053	0.00544	0.00566
4.0448	0.0077	0.00762	0.00792				4.0448	0.00496	0.00507	0.00529
4.4544	0.00726	0.00717	0.00743				4.4544	0.00465	0.00476	0.00496
4.864	0.00687	0.00682	0.00694				4.864	0.0044	0.00448	0.00466
5.2736	0.00648	0.00646	0.00658				5.2736	0.00416	0.00422	0.00438
5.6832	0.00619	0.00609	0.00624				5.6832	0.00393	0.004	0.00418
6.0928	0.0059	0.00584	0.00596				6.0928	0.00375	0.00381	0.00397
6.5024	0.00561	0.00558	0.00571				6.5024	0.00357	0.00362	0.00378
7.3216	0.00518	0.00512	0.00524				7.3216	0.00328	0.00331	0.00346
8.1408	0.00473	0.00474	0.00482				8.1408	0.00302	0.00305	0.00318
8.96	0.0044	0.00438	0.0045				8.96	0.00279	0.00281	0.00294
9.7792	0.00407	0.0041	0.00417				9.7792	0.0026	0.00262	0.00274
10.5984	0.00381	0.00386	0.00395				10.5984	0.00245	0.00245	0.00256
11.4176	0.00359	0.00361	0.00371				11.4176	0.0023	0.0023	0.00238
12.2368	0.00339	0.00343	0.00353				12.2368	0.00217	0.00219	0.00224
13.056	0.00326	0.00328	0.00336				13.056	0.00205	0.00208	0.00211
14.6944	0.00294	0.00301	0.00304				14.6944	0.00184	0.00186	0.0019
16.3328	0.00266	0.00272	0.00277				16.3328	0.00166	0.00169	0.00174
17.9712	0.00248	0.00248	0.00257				17.9712	0.0015	0.00154	0.00163
19.6096	0.00233	0.00231	0.00237				19.6096	0.00138	0.00142	0.00152
21.248	0.00217	0.00214	0.00221				21.248	0.00125	0.00133	0.00139
22.8864	0.00207	0.00205	0.00208				22.8864	0.00119	0.00126	0.00126
24.5248	0.00192	0.00193	0.00196				24.5248	0.00112	0.00115	0.00119
26.1632	0.00184	0.00185	0.00186				26.1632	0.00105	0.00109	0.00113
29.44	0.00166	0.00169	0.00167				29.44	0.000939561	0.000953137	0.00103
32.7168	0.00148	0.00152	0.00154				32.7168	0.000833298	0.000864768	0.000898923
35.9936	0.00136	0.00143	0.00143				35.9936	0.000758299	0.000812756	0.000818748
39.2704	0.00127	0.00134	0.00124				39.2704	0.000726655	0.000768852	0.000770168
42.5472	0.00114	0.00124	0.00112				42.5472	0.000691287	0.000674891	0.000718838
45.824	0.00102	0.00113	0.00104				45.824	0.000604796	0.000582865	0.000665132
49.1008	0.000889726	0.00111	0.000947366				49.1008	0.000569196	0.000533369	0.000652986
52.3776	0.000853699	0.00105	0.000915092				52.3776	0.000561234	0.000496593	0.000619725
58.9312	0.000721787	0.000982846	0.00083679				58.9312	0.000503842	0.00045842	0.000555854
65.4848	0.000610581	0.00087399	0.00071587				65.4848	0.000437486	0.000427987	0.000497023
72.0384	0.000599658	0.000694919	0.000617587				72.0384	0.000401216	0.000356702	0.000405871
78.592	0.000558084	0.000640093	0.000561684				78.592	0.000342719	0.000314615	0.000336858
85.1456	0.000506287	0.000613994	0.000529842				85.1456	0.000313794	0.000278413	0.000300061
91.6992	0.000449779	0.000603391	0.000521265				91.6992	0.000302095	0.000270346	0.000275302
98.2528	0.000439431	0.000563999	0.000510563				98.2528	0.000270147	0.000207676	0.000283708
104.806	0.000388761	0.000517406	0.00045892				104.806	0.000215172	0.000193753	0.000286751
117.914	0.000302227	0.000397091	0.000376274				117.914	0.000209278	0.000188369	0.000234444
131.021	0.000271409	0.000406233	0.000401043				131.021	0.000150372	0.000168669	0.000228702
144.128	0.000241067	0.000335869	0.000309463				144.128	0.000100161	0.00014092	0.000222025
157.235	0.000302494	0.000313426	0.000254092				157.235	0.000115797	0.000135025	0.000199855
170.342	0.000262812	0.000307712	0.000191998				170.342	0.000122441	0.00017451	0.000178914
183.45	0.000225049	0.000281101	0.000246385				183.45	0.000122949	0.000119212	0.000131961
196.557	0.000172846	0.000256599	0.000199045				196.557	0.000127726	0.000128564	0.000134661
209.664	0.00017207	0.000229347	0.000224907				209.664	0.000112129	0.000125704	0.000110921
235.878	5.75185e-05	0.000216696	0.000151548				235.878	6.45193e-05	9.70546e-05	9.26048e-05
262.093	2.44989e-05	0.000262591	0.000181745				262.093	3.10153e-05	7.08321e-05	5.7677e-05
288.307	0.000115541	0.000237774	0.00017918				288.307	3.00779e-05	0.000121502	8.30683e-05
314.522	0.000104443	0.00021435	4.80859e-05				314.522	3.88884e-05	0.000128773	7.4425e-05
340.736	0.000130497	0.000192267	3.09899e-05				340.736	4.93637e-05	6.25341e-05	6.62259e-05
366.95	0.000200246	0.000204759	3.72233e-05				366.95	-1.09566e-05	6.1032e-05	9.47481e-05
393.165	0.000171671	0.000228229	7.90489e-05				393.165	1.02406e-05	9.44913e-05	9.35078e-05
419.379	7.43753e-05	0.000216424	4.97993e-05				419.379	5.35124e-06	5.86174e-05	6.51764e-05
471.808	7.06547e-05	0.000273155	1.69111e-05				471.808	2.97174e-05	-1.47289e-05	4.92969e-05
524.237	1.60485e-05	0.000203508	3.18667e-05				524.237	-5.04708e-06	4.27907e-05	8.48879e-05
576.666	0.000117255	0.00023132	-2.25468e-05				576.666	1.8775e-06	4.9119e-05	5.35825e-05
629.094	0.000107858	0.000172815	1.07425e-05				629.094	1.74181e-05	5.17151e-05	8.51212e-05
681.523	0.000141291	0.000125037	5.34416e-05				681.523	5.17079e-05	3.92649e-05	8.07894e-05
733.952	5.83274e-05	0.000105074	3.18884e-05				733.952	3.18078e-05	5.64037e-05	6.22065e-05
786.381	3.57104e-05	0.000112048	7.16086e-05				786.381	-3.47971e-05	4.28877e-05	5.18267e-05
838.81	4.03189e-05	0.000137897	5.25036e-06				838.81	-5.39967e-05	6.7126e-05	6.70185e-05
943.667	8.11123e-05	0.000216358	3.66343e-05				943.667	-2.26004e-05	3.28089e-05	5.83336e-05
1048.52	2.72433e-05	0.000115061	2.7398e-05				1048.52	1.38466e-05	4.32907e-05	3.91689e-05
1153.38	-4.35753e-05	8.93954e-05	7.79339e-05				1153.38	1.44206e-05	4.32575e-05	4.09601e-05
1258.24	-4.34657e-06	9.15271e-05	3.46508e-05				1258.24	1.23417e-05	3.37499e-05	-7.30045e-06
1363.1	2.95472e-05	7.33761e-05	7.65934e-05				1363.1	3.45752e-06	5.39906e-06	1.32089e-05
1467.96	2.02019e-05	4.90115e-05	0.000143543				1467.96	3.06296e-05	2.90235e-05	1.3827e-05
1572.81	-8.42641e-06	2.58755e-05	4.36801e-05				1572.81	1.65176e-05	4.67833e-05	-7.07065e-06
1677.67	-1.12294e-05	6.78583e-05	5.76659e-05				1677.67	1.04435e-05	5.2269e-05	3.82202e-05
1887.39	2.21891e-05	3.06951e-05	5.95882e-05				1887.39	2.86768e-05	3.92024e-05	1.52503e-05
2097.1	8.6925e-05	3.21078e-06	8.15266e-05				2097.1	-2.0936e-05	2.9938e-05	4.15744e-05
2306.82	-1.97048e-05	9.83425e-05	2.9129e-05				2306.82	1.64429e-05	-2.13257e-05	3.29849e-05
2516.53	6.15432e-05	2.99672e-05	9.91192e-06				2516.53	1.65102e-05	-3.92274e-05	1.8451e-05
2726.25	5.42234e-05	0.000108273	3.31616e-05				2726.25	1.05654e-05	-1.61254e-05	1.50569e-05
2935.96	7.76794e-05	0.000122829	5.67994e-05				2935.96	-2.49678e-05	-7.24719e-06	3.33587e-05
3145.68	9.40611e-05	0.000116294	2.16372e-06				3145.68	-2.89319e-06	-3.16704e-05	2.09526e-06
3355.39	7.38315e-05	0.000125242	2.57418e-05				3355.39	3.24963e-05	-3.30914e-05	2.69358e-05
3774.82	2.27101e-05	0.000101985	7.27641e-05				3774.82	4.00022e-06	-3.77124e-06	3.6891e-06
4194.25	-3.07603e-05	9.16184e-05	4.52804e-05				4194.25	8.22613e-06	2.6701e-06	3.63527e-06
4613.68	1.13878e-05	6.19764e-05	1.51108e-05				4613.68	5.09739e-06	1.48553e-05	-1.50867e-07
5033.11	-2.88428e-06	2.52481e-05	6.68424e-05				5033.11	4.45573e-06	5.00863e-06	8.19862e-06
5452.54	1.61771e-05	6.39724e-05	-1.29509e-05				5452.54	1.78544e-05	-1.00039e-05	4.91251e-06
5871.97	5.07246e-05	6.10467e-05	-6.12578e-06				5871.97	4.57623e-06	6.02558e-06	-1.48371e-05
6291.4	4.3209e-05	0.000152215	8.76272e-05				6291.4	-1.082e-05	1.10448e-05	2.55843e-05
6710.83	2.78462e-05	9.9362e-05	7.65541e-05				6710.83	-1.28693e-05	5.92936e-06	-2.86982e-06
7549.7	2.99718e-05	9.32882e-05	9.86435e-06				7549.7	8.81735e-06	2.24874e-05	-1.88646e-05
8388.56	3.11692e-05	7.68702e-05	1.54028e-05				8388.56	8.55204e-06	2.99615e-05	-1.84357e-05
9227.42	1.30967e-05	8.53109e-05	4.59649e-05				9227.42	1.38334e-05	3.2405e-06	-2.42549e-05
10066.3	9.80975e-06	5.08863e-05	7.31165e-05				10066.3	-2.47132e-05	1.75112e-05	5.22949e-06
10905.1	2.53449e-05	7.29372e-05	2.01583e-05				10905.1	1.72524e-05	1.46304e-05	-1.21342e-05
11744	2.32569e-05	7.21122e-05	5.45376e-05				11744	-2.37297e-05	1.11096e-05	2.08558e-05
12582.9	6.32866e-07	5.96433e-05	4.3758e-05				12582.9	-1.17582e-08	-4.46552e-06	-1.41599e-05
13421.7	3.52937e-05	5.98773e-05	3.7723e-05				13421.7	-1.24017e-05	-7.16106e-06	-7.57163e-06
15099.4	1.92578e-05	6.78683e-05	2.48258e-05				15099.4	1.66036e-05	4.33199e-06	-6.10464e-06
16777.2	9.45493e-06	5.55916e-05	1.79798e-05				16777.2	3.64126e-06	6.58053e-06	-3.03369e-06
18454.9	1.82567e-05	6.02352e-05	1.13586e-05				18454.9	-7.00956e-06	-9.1865e-06	-1.58549e-05
20132.6	2.06703e-05	6.13172e-05	1.56067e-05				20132.6	-3.01357e-07	2.58648e-06	2.67307e-05
21810.3	2.39186e-05	6.14597e-05	3.62207e-05				21810.3	7.08615e-06	6.56599e-06	1.03562e-05
23488.1	4.29689e-05	7.51037e-05	4.38375e-05				23488.1	-1.03523e-05	1.57567e-05	-7.33514e-06
25165.8	1.47999e-05	6.30682e-05	2.28445e-05				25165.8	-2.01818e-06	4.45985e-06	-4.78467e-07
26843.5	8.21716e-06	6.66731e-05	3.58932e-05				26843.5	2.57297e-06	-1.00663e-05	-1.51088e-06
30198.9	4.00191e-05	4.34056e-05	3.67891e-05				30198.9	-5.32891e-06	-1.17145e-05	-1.77926e-06
33554.4	-5.97465e-06	3.71688e-05	2.86996e-05				33554.4	2.11904e-08	1.62963e-05	-4.31361e-08
36909.8	-4.8724e-06	4.49452e-05	4.28354e-05				36909.8	-7.89793e-07	-7.54701e-06	-9.4901e-06
40265.3	9.83083e-06	4.65925e-05	1.8816e-05				40265.3	3.44522e-06	1.57962e-05	-7.47764e-06
43620.7	4.78425e-06	3.32996e-05	1.14216e-05				43620.7	1.64469e-05	2.91592e-07	2.55733e-06
46976.2	2.37469e-05	4.328e-05	2.16582e-05				46976.2	-9.91618e-06	3.49572e-06	-1.19217e-05
50331.6	1.08656e-06	5.72525e-05	1.35658e-05				50331.6	-5.51736e-06	-2.61983e-06	-1.17519e-06
53687	1.45634e-05	1.97148e-05	1.52971e-05				53687	-1.23062e-06	3.05111e-07	-3.49206e-07
60397.9	2.65849e-07	2.74959e-05	2.78212e-05				60397.9	9.28152e-06	-1.12433e-05	4.5883e-06
67108.8	4.70893e-06	3.74345e-05	1.9623e-05				67108.8	1.43317e-06	-5.37161e-06	-8.11844e-07
73819.7	1.93821e-05	3.25221e-05	1.031e-05				73819.7	-9.25398e-06	2.25474e-06	3.84922e-06
80530.6	1.92104e-05	2.96149e-05	3.14377e-05				80530.6	-2.66843e-07	-6.30704e-07	5.20233e-07
87241.5	1.8226e-06	3.46918e-05	2.89728e-05				87241.5	3.53275e-06	9.46327e-06	-7.25324e-06
93952.4	8.65398e-06	7.22126e-06	2.43063e-05				93952.4	5.79441e-06	6.54103e-06	9.54094e-06
100663	3.51937e-06	2.3894e-05	1.75205e-05				100663	-8.35765e-07	-1.15545e-07	-1.06658e-07
107374	-3.28073e-06	1.74401e-05	1.27206e-05				107374	-1.01219e-06	7.29335e-07	-2.04144e-07
120796	-4.88292e-06	2.94419e-05	1.8996e-05				120796	-2.61784e-06	1.61428e-06	-5.96374e-06
134218	-4.14538e-06	1.47863e-05	-4.3501e-06				134218	-5.43342e-06	-4.22039e-07	3.51988e-06
147639	1.72613e-05	7.09563e-06	-2.445e-05				147639	1.22105e-06	2.60565e-06	-1.41858e-05
161061	1.33295e-05	2.40059e-05	1.47783e-05				161061	3.32844e-07	-4.75635e-06	3.08911e-06
174483	7.49011e-06	4.56297e-06	1.62426e-05				174483	-8.41204e-06	-7.01511e-06	5.36054e-06
187905	1.43519e-05	-3.90568e-07	2.29561e-05				187905	2.16261e-06	9.75728e-06	4.30101e-06
201327	1.43117e-05	1.69303e-05	2.09578e-05				201327	-7.11122e-06	-4.07003e-06	1.60162e-05
iGluA2 LBD G446C-T685W + Kainate							iGluA2 LBD G446C-T685W + Quisqualate
Lag time τ (ms)	1	2	3				Lag time τ (ms)	1	2	3
3.75e-05	0.02391	0.0254	0.03027				5e-05	0.03164	0.03551	0.02387
4.375e-05	0.02237	0.02737	0.03267				5.625e-05	0.0293	0.03161	0.02508
5e-05	0.02744	0.027	0.0308				6.25e-05	0.02759	0.03188	0.02293
5.625e-05	0.02417	0.02844	0.03001				6.875e-05	0.02999	0.03427	0.02276
6.25e-05	0.02644	0.02812	0.03009				7.5e-05	0.02986	0.03513	0.02172
6.875e-05	0.02357	0.0283	0.02871				8.125e-05	0.02905	0.0351	0.02612
7.5e-05	0.02306	0.02715	0.0342				8.75e-05	0.0308	0.03373	0.0262
8.125e-05	0.02398	0.02628	0.0298				9.375e-05	0.0295	0.03243	0.03114
8.75e-05	0.02442	0.02747	0.03197				0.0001	0.03133	0.032	0.02783
9.375e-05	0.02329	0.02607	0.02995				0.0001125	0.03095	0.03109	0.02091
0.0001	0.02417	0.02377	0.02854				0.000125	0.02888	0.03147	0.02211
0.0001125	0.02502	0.02576	0.03124				0.0001375	0.03213	0.03228	0.02145
0.000125	0.02414	0.02495	0.02869				0.00015	0.02806	0.03238	0.0227
0.0001375	0.02258	0.02663	0.02847				0.0001625	0.029	0.03023	0.0237
0.00015	0.02498	0.02581	0.02896				0.000175	0.02739	0.03207	0.02118
0.0001625	0.02159	0.02539	0.02732				0.0001875	0.03001	0.03106	0.02368
0.000175	0.02225	0.02271	0.02769				0.0002	0.02836	0.03137	0.02162
0.0001875	0.02513	0.02436	0.02799				0.000225	0.02828	0.03161	0.02288
0.0002	0.02266	0.02527	0.02881				0.00025	0.0275	0.03071	0.02364
0.000225	0.02334	0.02466	0.02997				0.000275	0.02512	0.0307	0.02308
0.00025	0.02336	0.02546	0.02885				0.0003	0.02687	0.03004	0.02187
0.000275	0.02175	0.02642	0.02865				0.000325	0.02792	0.02988	0.02157
0.0003	0.02288	0.02299	0.02909				0.00035	0.02751	0.03091	0.02206
0.000325	0.02359	0.02537	0.02869				0.000375	0.02731	0.02912	0.02248
0.00035	0.02262	0.02465	0.03017				0.0004	0.02717	0.02929	0.02264
0.000375	0.02244	0.0256	0.02784				0.00045	0.02699	0.02943	0.02178
0.0004	0.02229	0.02506	0.02916				0.0005	0.02632	0.02911	0.02147
0.00045	0.02295	0.02365	0.02717				0.00055	0.02562	0.02857	0.02318
0.0005	0.02177	0.0241	0.02896				0.0006	0.02664	0.02808	0.02212
0.00055	0.02265	0.02517	0.02759				0.00065	0.02681	0.02935	0.02249
0.0006	0.02297	0.02496	0.02834				0.0007	0.02612	0.02999	0.02133
0.00065	0.02269	0.02409	0.02875				0.00075	0.02679	0.02917	0.02214
0.0007	0.02253	0.02507	0.02946				0.0008	0.02629	0.02997	0.02166
0.00075	0.02311	0.02347	0.02881				0.0009	0.02593	0.02899	0.02116
0.0008	0.0231	0.02395	0.02851				0.001	0.02625	0.02841	0.02201
0.0009	0.02263	0.02394	0.02799				0.0011	0.02634	0.0294	0.02143
0.001	0.02352	0.02428	0.02827				0.0012	0.02685	0.0294	0.02133
0.0011	0.02282	0.02417	0.02789				0.0013	0.02585	0.0285	0.02228
0.0012	0.02207	0.02341	0.02802				0.0014	0.02556	0.029	0.02092
0.0013	0.02159	0.02394	0.02717				0.0015	0.02559	0.02871	0.02178
0.0014	0.02187	0.02448	0.02845				0.0016	0.0258	0.02877	0.02098
0.0015	0.02242	0.02384	0.02759				0.0018	0.02629	0.02853	0.02092
0.0016	0.02293	0.02421	0.0282				0.002	0.02603	0.02818	0.0213
0.0018	0.02219	0.02408	0.02844				0.0022	0.0256	0.0283	0.02114
0.002	0.02245	0.0238	0.02789				0.0024	0.02479	0.02835	0.02126
0.0022	0.02182	0.02382	0.02819				0.0026	0.02536	0.02756	0.02142
0.0024	0.02204	0.02421	0.02875				0.0028	0.02491	0.02796	0.0213
0.0026	0.02215	0.02385	0.0276				0.003	0.02576	0.02864	0.0213
0.0028	0.02231	0.02368	0.02794				0.0032	0.02568	0.02813	0.02129
0.003	0.0224	0.02397	0.02745				0.0036	0.02524	0.02792	0.02106
0.0032	0.02239	0.0237	0.02789				0.004	0.02551	0.02799	0.02101
0.0036	0.02221	0.02378	0.02808				0.0044	0.02553	0.02835	0.02081
0.004	0.02198	0.02414	0.02757				0.0048	0.02539	0.02771	0.02086
0.0044	0.02223	0.02405	0.02806				0.0052	0.02522	0.02788	0.02024
0.0048	0.02205	0.02393	0.02805				0.0056	0.02514	0.02768	0.02112
0.0052	0.022	0.02372	0.02778				0.006	0.02534	0.02865	0.0205
0.0056	0.0217	0.02349	0.02816				0.0064	0.02511	0.02827	0.02068
0.006	0.02185	0.02395	0.0275				0.0072	0.02537	0.02794	0.021
0.0064	0.02184	0.02407	0.02776				0.008	0.02505	0.028	0.02075
0.0072	0.02211	0.0237	0.02764				0.0088	0.0251	0.0275	0.02094
0.008	0.02212	0.0239	0.02766				0.0096	0.02521	0.02771	0.02064
0.0088	0.02215	0.02353	0.02768				0.0104	0.02535	0.02779	0.0206
0.0096	0.02191	0.0237	0.02762				0.0112	0.02463	0.02744	0.02091
0.0104	0.02222	0.02374	0.02747				0.012	0.02479	0.02775	0.02029
0.0112	0.02199	0.02342	0.0275				0.0128	0.02488	0.0277	0.02069
0.012	0.02179	0.02346	0.02743				0.0144	0.02499	0.0278	0.02044
0.0128	0.02196	0.02355	0.0276				0.016	0.02498	0.02745	0.02056
0.0144	0.02188	0.02367	0.02753				0.0176	0.02476	0.02743	0.02054
0.016	0.02192	0.02347	0.02743				0.0192	0.02471	0.02763	0.02046
0.0176	0.02205	0.02357	0.02748				0.0208	0.02477	0.02748	0.02043
0.0192	0.02207	0.02335	0.0272				0.0224	0.02484	0.02747	0.02053
0.0208	0.02175	0.02333	0.02732				0.024	0.02482	0.02738	0.02038
0.0224	0.02208	0.02312	0.02729				0.0256	0.02475	0.02763	0.02043
0.024	0.0219	0.02356	0.02728				0.0288	0.02478	0.02727	0.0203
0.0256	0.0219	0.02334	0.02731				0.032	0.02465	0.02729	0.02036
0.0288	0.02177	0.02328	0.02716				0.0352	0.02456	0.02721	0.02013
0.032	0.02176	0.02324	0.02722				0.0384	0.0246	0.02721	0.02003
0.0352	0.02175	0.02314	0.02701				0.0416	0.0244	0.027	0.02009
0.0384	0.02169	0.02329	0.02713				0.0448	0.02453	0.02705	0.02016
0.0416	0.02161	0.02303	0.02677				0.048	0.02439	0.02691	0.0202
0.0448	0.02157	0.02302	0.02682				0.0512	0.02425	0.0269	0.02002
0.048	0.02152	0.0231	0.02676				0.0576	0.02424	0.02679	0.02001
0.0512	0.02147	0.02304	0.02676				0.064	0.02414	0.02665	0.01983
0.0576	0.02133	0.02284	0.02671				0.0704	0.02395	0.02666	0.0199
0.064	0.02125	0.02283	0.02663				0.0768	0.02391	0.02659	0.0197
0.0704	0.02121	0.0227	0.02649				0.0832	0.02371	0.02642	0.01976
0.0768	0.02108	0.02253	0.02654				0.0896	0.02367	0.02621	0.01959
0.0832	0.0211	0.02261	0.02628				0.096	0.02365	0.0262	0.01962
0.0896	0.021	0.0225	0.02625				0.1024	0.02354	0.02602	0.01944
0.096	0.02088	0.02234	0.02607				0.1152	0.02335	0.02586	0.01933
0.1024	0.02088	0.02228	0.02598				0.128	0.02323	0.02565	0.01911
0.1152	0.0206	0.02213	0.02576				0.1408	0.02304	0.02545	0.019
0.128	0.02048	0.02193	0.02568				0.1536	0.02286	0.02531	0.0189
0.1408	0.02033	0.02175	0.02538				0.1664	0.02268	0.02504	0.01878
0.1536	0.02028	0.02163	0.02518				0.1792	0.0225	0.02487	0.01861
0.1664	0.02006	0.02145	0.02499				0.192	0.02236	0.02468	0.01847
0.1792	0.01992	0.0213	0.02485				0.2048	0.02224	0.02451	0.01832
0.192	0.01983	0.02118	0.02476				0.2304	0.02189	0.02418	0.01814
0.2048	0.01967	0.02101	0.0245				0.256	0.02153	0.02383	0.01788
0.2304	0.01936	0.02065	0.02416				0.2816	0.02136	0.02351	0.01763
0.256	0.01914	0.02041	0.02383				0.3072	0.02103	0.02319	0.01737
0.2816	0.01885	0.02012	0.02353				0.3328	0.02076	0.02294	0.01717
0.3072	0.01863	0.01987	0.02323				0.3584	0.02053	0.02263	0.01696
0.3328	0.01838	0.01965	0.0229				0.384	0.02025	0.02234	0.01676
0.3584	0.01815	0.01937	0.02265				0.4096	0.01998	0.02205	0.01654
0.384	0.01797	0.01915	0.02239				0.4608	0.01951	0.02149	0.01616
0.4096	0.01777	0.01888	0.02203				0.512	0.01906	0.02104	0.01584
0.4608	0.01729	0.01841	0.0216				0.5632	0.01865	0.02053	0.01544
0.512	0.01688	0.01801	0.0211				0.6144	0.01821	0.0201	0.01514
0.5632	0.01654	0.01762	0.02057				0.6656	0.01783	0.01969	0.01482
0.6144	0.01614	0.01721	0.02015				0.7168	0.01745	0.01921	0.01455
0.6656	0.01583	0.0169	0.01969				0.768	0.01713	0.01885	0.01423
0.7168	0.01552	0.01654	0.01932				0.8192	0.01677	0.01847	0.01395
0.768	0.01516	0.01615	0.01889				0.9216	0.01614	0.01779	0.01345
0.8192	0.01485	0.01582	0.01853				1.024	0.01555	0.01714	0.01298
0.9216	0.01432	0.01525	0.01782				1.1264	0.01504	0.01651	0.01256
1.024	0.01381	0.01466	0.01718				1.2288	0.01448	0.01598	0.01215
1.1264	0.01334	0.01416	0.01656				1.3312	0.01403	0.01543	0.01176
1.2288	0.01291	0.01366	0.01598				1.4336	0.01359	0.01494	0.01135
1.3312	0.01247	0.01322	0.01548				1.536	0.01318	0.0145	0.01107
1.4336	0.01209	0.01281	0.01495				1.6384	0.01278	0.01408	0.01074
1.536	0.01175	0.01241	0.01452				1.8432	0.01207	0.0133	0.01018
1.6384	0.01138	0.01205	0.01409				2.048	0.01146	0.01258	0.00966
1.8432	0.01075	0.01135	0.01331				2.2528	0.01089	0.01193	0.00923
2.048	0.01021	0.01077	0.01261				2.4576	0.01041	0.01134	0.00882
2.2528	0.00969	0.01023	0.012				2.6624	0.00995	0.01082	0.00844
2.4576	0.00925	0.00972	0.01142				2.8672	0.00954	0.01038	0.00813
2.6624	0.00882	0.00931	0.01096				3.072	0.00913	0.00992	0.00778
2.8672	0.00844	0.00891	0.01049				3.2256	0.0089	0.00973	0.00755
3.072	0.0081	0.00854	0.01008				3.6352	0.00828	0.00902	0.00702
3.2256	0.0079	0.00831	0.00977				4.0448	0.00775	0.00839	0.00656
3.6352	0.0073	0.00772	0.00905				4.4544	0.00725	0.00786	0.00615
4.0448	0.00681	0.0072	0.00843				4.864	0.00681	0.0074	0.0058
4.4544	0.00638	0.00672	0.00789				5.2736	0.00645	0.00697	0.00549
4.864	0.00604	0.00631	0.0074				5.6832	0.00609	0.0066	0.00521
5.2736	0.00567	0.00596	0.00699				6.0928	0.0058	0.00628	0.00496
5.6832	0.00537	0.00561	0.00663				6.5024	0.00553	0.006	0.00472
6.0928	0.00509	0.00531	0.00629				7.3216	0.00502	0.00545	0.00432
6.5024	0.00486	0.00505	0.006				8.1408	0.00462	0.00502	0.00396
7.3216	0.00444	0.00457	0.00547				8.96	0.00429	0.00465	0.00369
8.1408	0.00411	0.00419	0.00506				9.7792	0.00402	0.00432	0.00344
8.96	0.00383	0.00391	0.00469				10.5984	0.00378	0.00401	0.00322
9.7792	0.00355	0.00364	0.00436				11.4176	0.00352	0.00376	0.00302
10.5984	0.00332	0.00343	0.00407				12.2368	0.0033	0.00349	0.00288
11.4176	0.00312	0.00322	0.00382				13.056	0.00312	0.00327	0.00274
12.2368	0.00294	0.00303	0.00361				14.6944	0.00277	0.00296	0.00246
13.056	0.00281	0.00287	0.00342				16.3328	0.0025	0.00269	0.00225
14.6944	0.00254	0.00261	0.00305				17.9712	0.00229	0.00248	0.00205
16.3328	0.00231	0.00238	0.00276				19.6096	0.00209	0.00229	0.00187
17.9712	0.00213	0.00216	0.00254				21.248	0.00193	0.00217	0.00173
19.6096	0.00196	0.00203	0.00234				22.8864	0.0018	0.00203	0.00162
21.248	0.00186	0.00192	0.00224				24.5248	0.00171	0.00191	0.00153
22.8864	0.00176	0.00177	0.00206				26.1632	0.0016	0.00175	0.00146
24.5248	0.00166	0.00166	0.00193				29.44	0.00146	0.00152	0.00128
26.1632	0.00155	0.00153	0.00181				32.7168	0.00131	0.00139	0.00117
29.44	0.0014	0.00135	0.00161				35.9936	0.00118	0.00124	0.00109
32.7168	0.00124	0.00121	0.00145				39.2704	0.00103	0.00106	0.00102
35.9936	0.0011	0.00113	0.00128				42.5472	0.000969429	0.00095134	0.000905365
39.2704	0.00103	0.00102	0.00113				45.824	0.000873378	0.000880574	0.000837084
42.5472	0.000932207	0.000909349	0.00106				49.1008	0.00083018	0.000766688	0.000808727
45.824	0.000811632	0.000794711	0.000988099				52.3776	0.000799001	0.000749121	0.000779416
49.1008	0.000767657	0.000721788	0.000943479				58.9312	0.000701213	0.000644355	0.000679979
52.3776	0.000738356	0.000680161	0.000855658				65.4848	0.000645503	0.000576036	0.00060659
58.9312	0.000654168	0.000572736	0.000736021				72.0384	0.000563006	0.000498038	0.000533023
65.4848	0.00056469	0.000593571	0.000620527				78.592	0.000484024	0.000437396	0.000475436
72.0384	0.000492818	0.000541627	0.000542381				85.1456	0.000433034	0.000370149	0.000441582
78.592	0.000421898	0.000554659	0.000532939				91.6992	0.000416459	0.000309306	0.00042416
85.1456	0.000457561	0.000506271	0.000419678				98.2528	0.000396838	0.000330997	0.000411736
91.6992	0.00046243	0.000453803	0.000403978				104.806	0.000377961	0.000253456	0.000360922
98.2528	0.000407353	0.000398192	0.000289838				117.914	0.000340065	0.000204807	0.000389942
104.806	0.000369636	0.00036031	0.000327748				131.021	0.000276861	0.00023926	0.000349719
117.914	0.000290353	0.000378826	0.000339301				144.128	0.000254295	0.000230183	0.000325154
131.021	0.000226694	0.000308339	0.000346267				157.235	0.000146419	0.000233504	0.000331945
144.128	0.000219669	0.000255413	0.000300417				170.342	0.00017971	0.000184039	0.000256337
157.235	0.000239559	0.000183829	0.000259171				183.45	0.000219914	0.000185281	0.000227538
170.342	0.000190047	0.000237352	0.000150517				196.557	0.000244919	0.000128793	0.00019721
183.45	0.000199721	0.000215721	0.000282665				209.664	0.00023259	0.000145478	0.000201878
196.557	0.000172276	0.000149715	0.000263976				235.878	0.000182796	0.000114159	0.000153459
209.664	0.000156635	0.000202302	0.000196121				262.093	0.00011682	0.000113638	9.69151e-05
235.878	0.000127596	0.00015254	0.000184526				288.307	6.51117e-05	0.000146052	7.77696e-05
262.093	0.00011684	0.000203311	0.000219023				314.522	0.000141397	6.05206e-05	9.964e-05
288.307	0.000111591	0.000186581	6.99809e-05				340.736	0.000170441	0.000104726	7.5582e-05
314.522	0.000110025	0.000142488	0.00011005				366.95	8.53879e-05	2.30802e-05	0.00017887
340.736	0.000142295	0.000158246	0.00013864				393.165	8.53709e-05	0.000114134	0.000111061
366.95	0.000214738	0.000187214	0.000129342				419.379	5.10415e-05	9.55674e-05	0.000102931
393.165	0.000145764	0.000192466	9.33348e-05				471.808	5.66444e-05	3.17027e-06	4.59008e-05
419.379	0.000105887	0.00016338	0.000126399				524.237	1.84424e-05	7.21097e-05	5.57919e-05
471.808	5.08239e-05	0.000170564	0.000155487				576.666	4.5311e-05	8.77619e-05	9.99941e-08
524.237	9.6502e-06	0.000140998	0.000181517				629.094	6.07434e-05	-4.30122e-06	4.53113e-05
576.666	4.11007e-05	9.79869e-05	8.61798e-05				681.523	-4.63958e-05	7.19405e-05	2.3586e-05
629.094	7.03903e-05	6.88916e-05	5.20429e-05				733.952	-1.85112e-05	5.91162e-06	2.31585e-05
681.523	4.38524e-05	0.000135986	0.000148009				786.381	7.28125e-05	3.68671e-05	4.6884e-05
733.952	1.86943e-06	0.000127529	0.000131284				838.81	-1.67239e-05	3.42884e-05	1.43055e-05
786.381	-5.53395e-05	5.19334e-05	0.000129985				943.667	1.58455e-05	1.80112e-05	5.92154e-05
838.81	1.33294e-05	5.78096e-05	2.56479e-05				1048.52	1.04511e-05	1.15885e-05	6.14797e-05
943.667	3.98543e-05	9.25331e-05	4.57452e-05				1153.38	8.75889e-05	4.28729e-05	5.32751e-05
1048.52	1.69729e-05	0.00013343	7.22455e-05				1258.24	2.36509e-05	1.57398e-05	5.03967e-05
1153.38	-1.64245e-05	6.55746e-05	5.12806e-05				1363.1	8.2141e-05	-2.36738e-05	6.06511e-06
1258.24	-1.49706e-05	7.30863e-05	0.000117727				1467.96	4.38607e-05	7.47437e-06	4.8206e-05
1363.1	-2.97575e-05	3.96935e-05	8.26442e-05				1572.81	5.40503e-05	6.54979e-06	4.77979e-05
1467.96	-1.87933e-05	2.49401e-05	0.000130399				1677.67	7.87343e-05	2.44785e-05	3.52853e-05
1572.81	-1.30749e-05	6.91689e-05	0.000147775				1887.39	6.29625e-06	2.81564e-05	4.17687e-06
1677.67	-4.11288e-05	3.50039e-05	5.61293e-05				2097.1	2.62434e-06	-1.17049e-06	3.47574e-06
1887.39	3.21621e-05	1.52615e-05	6.93767e-05				2306.82	-4.30937e-07	7.70599e-06	-1.74875e-05
2097.1	-1.32848e-05	2.88013e-05	4.19296e-05				2516.53	2.73109e-05	4.44736e-05	-1.32242e-05
2306.82	-3.31477e-05	4.04953e-05	6.26145e-05				2726.25	-6.39222e-06	6.12986e-06	-4.1024e-05
2516.53	-2.1934e-05	4.61026e-05	3.75655e-05				2935.96	-1.67605e-05	-1.43811e-05	-3.4232e-05
2726.25	1.26511e-05	4.24461e-05	7.78528e-05				3145.68	-1.01788e-05	6.46559e-05	3.24885e-06
2935.96	1.67467e-05	1.96874e-05	6.75222e-05				3355.39	2.14423e-05	3.56401e-05	1.14733e-05
3145.68	3.62659e-05	4.03769e-05	5.41712e-05				3774.82	9.54501e-06	-1.61946e-05	-3.21147e-05
3355.39	-2.27964e-06	5.79081e-05	8.18296e-05				4194.25	-2.8509e-05	-7.97202e-06	-3.89409e-05
3774.82	2.57538e-05	2.73604e-05	6.7905e-05				4613.68	3.1226e-05	4.37734e-06	-1.77454e-05
4194.25	4.18423e-05	2.9659e-05	9.82493e-05				5033.11	4.75858e-05	1.19796e-05	-2.59601e-05
4613.68	1.53128e-05	4.8667e-05	6.37571e-05				5452.54	4.0881e-05	2.20289e-05	4.92761e-07
5033.11	4.49849e-05	6.49826e-05	3.12223e-05				5871.97	-2.13364e-06	-2.816e-05	-5.10585e-07
5452.54	2.83746e-05	1.21815e-06	5.72781e-05				6291.4	-1.00928e-05	-1.69851e-05	1.32653e-05
5871.97	-1.23468e-05	1.47424e-05	8.81221e-05				6710.83	2.39384e-05	-6.71406e-06	2.28001e-05
6291.4	4.27767e-06	5.54435e-05	6.10248e-05				7549.7	1.6142e-05	-3.79491e-06	-1.73216e-06
6710.83	-5.6033e-06	3.92291e-05	7.35848e-05				8388.56	2.60018e-05	-2.8639e-05	2.59669e-05
7549.7	-2.05265e-05	3.47624e-05	4.10129e-05				9227.42	9.04759e-06	-1.90688e-05	3.0482e-05
8388.56	1.64855e-05	1.58099e-07	6.42709e-05				10066.3	6.90478e-06	-6.27634e-06	1.41098e-05
9227.42	-4.52598e-07	4.3638e-05	4.85393e-05				10905.1	5.0156e-06	-9.14059e-06	-1.70986e-05
10066.3	7.79542e-06	9.12139e-05	8.68297e-05				11744	3.05329e-05	1.64369e-05	-2.248e-05
10905.1	-6.2311e-06	7.74357e-05	5.46987e-06				12582.9	7.19699e-07	4.56528e-05	-1.71019e-05
11744	-1.04946e-05	4.87004e-05	7.19806e-05				13421.7	-7.38941e-07	2.46835e-05	7.01086e-06
12582.9	1.14371e-05	5.51202e-05	8.33764e-05				15099.4	-5.336e-06	-5.28083e-05	-2.1282e-05
13421.7	1.03445e-05	4.35865e-05	8.41128e-05				16777.2	5.60737e-06	7.49891e-06	-8.6128e-06
15099.4	1.57036e-05	2.8324e-05	4.50597e-05				18454.9	1.47521e-05	4.72689e-05	-1.55483e-05
16777.2	3.54138e-06	4.44771e-05	2.12129e-05				20132.6	-2.45506e-06	1.28171e-05	8.68085e-06
18454.9	-6.254e-06	4.36098e-05	6.01336e-05				21810.3	-1.72098e-05	1.19069e-05	-1.38875e-05
20132.6	1.73447e-06	4.34259e-05	3.10084e-05				23488.1	-2.05934e-05	2.82924e-05	-1.28334e-05
21810.3	9.46803e-06	4.54577e-05	3.99382e-06				25165.8	1.83796e-06	2.62832e-05	1.23752e-05
23488.1	1.30202e-06	4.81214e-05	8.00282e-06				26843.5	-1.72889e-05	3.14958e-05	4.14237e-06
25165.8	2.09167e-05	3.13129e-05	5.31878e-05				30198.9	1.74858e-05	2.47682e-05	2.57494e-06
26843.5	-2.45917e-06	4.06543e-05	3.95128e-05				33554.4	1.70317e-05	-3.31932e-05	-1.74069e-05
30198.9	2.0772e-05	5.57149e-06	2.08414e-05				36909.8	1.00527e-05	7.62996e-06	3.92696e-06
33554.4	2.16664e-05	3.45608e-05	3.56235e-05				40265.3	-4.54825e-06	-6.66491e-06	-5.46553e-06
36909.8	1.3394e-05	2.20542e-05	5.46642e-05				43620.7	1.72394e-06	-1.48253e-05	-7.58348e-06
40265.3	1.07278e-05	2.44665e-05	4.5082e-05				46976.2	1.99552e-06	8.2923e-06	-5.29575e-06
43620.7	5.68894e-06	2.95743e-05	3.63198e-05				50331.6	5.89872e-06	9.64552e-06	1.08627e-05
46976.2	8.87821e-06	2.699e-05	3.68428e-05				53687	-3.79006e-06	2.13408e-05	8.73228e-06
50331.6	-1.523e-05	2.31035e-05	7.45835e-05				60397.9	-4.38132e-06	-2.069e-05	-4.38845e-06
53687	8.63069e-06	1.56667e-05	2.50051e-05				67108.8	-1.6098e-05	-3.36962e-06	5.13335e-06
60397.9	8.39563e-06	2.86363e-05	3.0892e-05				73819.7	7.42701e-06	6.37578e-06	3.10996e-07
67108.8	2.36909e-05	3.04507e-05	2.13471e-05				80530.6	-5.70061e-06	1.12459e-05	-8.4972e-06
73819.7	2.15745e-06	2.62334e-05	3.55062e-05				87241.5	8.30771e-06	-1.83238e-05	4.57506e-06
80530.6	2.02121e-06	3.23372e-05	4.11762e-05				93952.4	6.14794e-06	5.87212e-06	5.67526e-06
87241.5	1.90182e-06	3.98217e-05	4.06763e-05				100663	-2.08146e-06	3.05888e-06	-3.22736e-06
93952.4	8.99554e-06	2.56234e-05	4.03401e-05				107374	-1.08654e-05	-4.96413e-06	-5.5924e-06
100663	5.36646e-06	8.72906e-06	2.06348e-05				120796	5.63705e-06	-8.31857e-06	-6.62361e-06
107374	4.7538e-06	1.07312e-05	1.25282e-05				134218	-9.44129e-06	-8.63016e-06	-1.04327e-06
120796	-3.63703e-06	7.84776e-06	7.75848e-06				147639	-9.84573e-06	3.86363e-06	-6.54039e-07
134218	9.69162e-06	2.25459e-05	2.6967e-05				161061	3.60515e-06	9.04044e-07	-6.13034e-06
147639	9.60172e-06	1.74142e-05	2.24229e-05				174483	-6.27171e-06	1.7425e-05	-1.04589e-05
161061	6.63277e-06	1.32818e-05	2.17871e-05				187905	-6.51178e-06	-1.14409e-06	8.52898e-06
174483	-4.11934e-06	1.7625e-05	1.304e-05				201327	2.6768e-06	1.32498e-05	-1.71117e-06
187905	2.67952e-06	3.3353e-05	2.55434e-05
201327	1.21942e-05	1.8614e-05	1.79854e-05
iGluA2 LBD G446C-T685W + Willardiine							iGluA2 LBD G446C-T685W + Iodowillardiine
Lag time τ (ms)	1	2	3				Lag time τ (ms)	1	2	3
5e-05	0.03777	0.04062	0.03652				3.75e-05	0.01855	0.01893	0.02198
5.625e-05	0.03633	0.04372	0.04115				4.375e-05	0.01938	0.0232	0.02219
6.25e-05	0.03498	0.03604	0.03887				5e-05	0.02027	0.0216	0.02281
6.875e-05	0.04	0.03731	0.04308				5.625e-05	0.01894	0.02136	0.02187
7.5e-05	0.03841	0.03855	0.04368				6.25e-05	0.0216	0.02154	0.02168
8.125e-05	0.03397	0.03576	0.04435				6.875e-05	0.02138	0.02352	0.02073
8.75e-05	0.03463	0.04302	0.04023				7.5e-05	0.01832	0.01873	0.01893
9.375e-05	0.03276	0.04332	0.04017				8.125e-05	0.01848	0.01902	0.02166
0.0001	0.03378	0.0348	0.04093				8.75e-05	0.02041	0.02031	0.02178
0.0001125	0.03577	0.03803	0.0438				9.375e-05	0.01932	0.0197	0.02187
0.000125	0.03629	0.03295	0.03743				0.0001	0.01771	0.01988	0.02157
0.0001375	0.03273	0.03752	0.03555				0.0001125	0.01735	0.02035	0.02042
0.00015	0.03789	0.03549	0.03888				0.000125	0.01725	0.01909	0.0217
0.0001625	0.03578	0.03601	0.03781				0.0001375	0.01932	0.01885	0.0213
0.000175	0.03314	0.03813	0.03903				0.00015	0.02055	0.02086	0.01968
0.0001875	0.03567	0.03647	0.03197				0.0001625	0.01798	0.01756	0.01889
0.0002	0.03371	0.03512	0.03439				0.000175	0.01587	0.02151	0.01717
0.000225	0.03666	0.03986	0.03883				0.0001875	0.01839	0.01827	0.01921
0.00025	0.03476	0.03491	0.0371				0.0002	0.01812	0.01965	0.02074
0.000275	0.03523	0.03919	0.03793				0.000225	0.01735	0.01884	0.01949
0.0003	0.03449	0.0337	0.04039				0.00025	0.01728	0.01942	0.02143
0.000325	0.03385	0.03804	0.03822				0.000275	0.01757	0.01863	0.02046
0.00035	0.03476	0.03638	0.03814				0.0003	0.01896	0.01974	0.01954
0.000375	0.03211	0.0371	0.03577				0.000325	0.01731	0.02125	0.01938
0.0004	0.03392	0.03484	0.03828				0.00035	0.01802	0.01726	0.01982
0.00045	0.03381	0.03439	0.03528				0.000375	0.01788	0.01882	0.0194
0.0005	0.03378	0.03396	0.03953				0.0004	0.01798	0.018	0.01936
0.00055	0.03147	0.03506	0.03707				0.00045	0.01797	0.01855	0.01963
0.0006	0.03315	0.03551	0.03661				0.0005	0.01713	0.01811	0.01923
0.00065	0.03148	0.0354	0.03536				0.00055	0.01722	0.01875	0.02051
0.0007	0.03163	0.03386	0.03613				0.0006	0.01799	0.01812	0.0194
0.00075	0.03436	0.03627	0.03665				0.00065	0.01792	0.01851	0.01829
0.0008	0.03275	0.03474	0.03585				0.0007	0.01771	0.01887	0.01856
0.0009	0.03293	0.03312	0.03579				0.00075	0.01808	0.01891	0.019
0.001	0.03307	0.03581	0.036				0.0008	0.01791	0.01769	0.01885
0.0011	0.03195	0.03554	0.03568				0.0009	0.01783	0.01842	0.01942
0.0012	0.03179	0.03407	0.03525				0.001	0.01703	0.01816	0.01933
0.0013	0.0326	0.03485	0.03669				0.0011	0.01697	0.01826	0.01857
0.0014	0.03174	0.03475	0.03736				0.0012	0.01735	0.01729	0.01899
0.0015	0.03149	0.03406	0.03694				0.0013	0.01799	0.01829	0.0187
0.0016	0.03153	0.03435	0.03604				0.0014	0.01693	0.01736	0.01867
0.0018	0.03238	0.0351	0.03694				0.0015	0.01771	0.01756	0.01902
0.002	0.03211	0.03466	0.03592				0.0016	0.01754	0.01804	0.01853
0.0022	0.0322	0.03482	0.03606				0.0018	0.01807	0.01816	0.01904
0.0024	0.03312	0.03425	0.03578				0.002	0.01735	0.01809	0.01913
0.0026	0.03181	0.03533	0.03609				0.0022	0.01745	0.01829	0.01943
0.0028	0.03124	0.03462	0.03565				0.0024	0.01701	0.01754	0.01854
0.003	0.03296	0.03443	0.03593				0.0026	0.01703	0.01835	0.01913
0.0032	0.03233	0.03396	0.03633				0.0028	0.01735	0.01834	0.01872
0.0036	0.03182	0.03412	0.03668				0.003	0.01714	0.01844	0.01841
0.004	0.03203	0.03457	0.03609				0.0032	0.0168	0.01795	0.01888
0.0044	0.03198	0.03421	0.03558				0.0036	0.01725	0.01776	0.01888
0.0048	0.03237	0.03407	0.03624				0.004	0.0169	0.01778	0.01878
0.0052	0.03193	0.03427	0.03612				0.0044	0.01685	0.01772	0.01881
0.0056	0.03176	0.03395	0.03514				0.0048	0.0174	0.01782	0.01873
0.006	0.03148	0.03437	0.03591				0.0052	0.01724	0.01812	0.01888
0.0064	0.03222	0.03402	0.03578				0.0056	0.01735	0.01734	0.01848
0.0072	0.03164	0.03366	0.03526				0.006	0.01748	0.01778	0.01877
0.008	0.03168	0.03407	0.03566				0.0064	0.01711	0.01767	0.01868
0.0088	0.03225	0.03408	0.03599				0.0072	0.01687	0.01776	0.01873
0.0096	0.03167	0.03396	0.03588				0.008	0.01673	0.01756	0.01827
0.0104	0.03195	0.03417	0.03532				0.0088	0.01714	0.01795	0.01853
0.0112	0.03158	0.03397	0.03561				0.0096	0.01701	0.01754	0.01861
0.012	0.03111	0.03387	0.03575				0.0104	0.01701	0.01749	0.01839
0.0128	0.03156	0.03408	0.03556				0.0112	0.01675	0.01755	0.01836
0.0144	0.03149	0.03367	0.03553				0.012	0.0166	0.01757	0.01849
0.016	0.03178	0.03369	0.03573				0.0128	0.01674	0.01747	0.01834
0.0176	0.03171	0.03393	0.03516				0.0144	0.01673	0.01754	0.01823
0.0192	0.03164	0.03372	0.03533				0.016	0.01687	0.01771	0.01847
0.0208	0.03144	0.03354	0.03528				0.0176	0.01652	0.0175	0.0182
0.0224	0.03162	0.03364	0.03536				0.0192	0.01671	0.01753	0.01846
0.024	0.0311	0.03351	0.03523				0.0208	0.01666	0.0175	0.01834
0.0256	0.03139	0.03355	0.03503				0.0224	0.01671	0.01735	0.01849
0.0288	0.03134	0.03344	0.03504				0.024	0.01643	0.01727	0.01834
0.032	0.03111	0.03363	0.03486				0.0256	0.01659	0.01736	0.01829
0.0352	0.03131	0.03312	0.03479				0.0288	0.01657	0.01717	0.01817
0.0384	0.03118	0.03321	0.0349				0.032	0.01648	0.01741	0.01808
0.0416	0.03116	0.03331	0.03487				0.0352	0.01642	0.01727	0.0181
0.0448	0.03091	0.03305	0.03457				0.0384	0.0166	0.0173	0.01813
0.048	0.03113	0.03314	0.03459				0.0416	0.01657	0.01724	0.01817
0.0512	0.03081	0.03305	0.03472				0.0448	0.01634	0.01719	0.01799
0.0576	0.03089	0.03296	0.03449				0.048	0.01641	0.0171	0.018
0.064	0.03086	0.03274	0.03431				0.0512	0.01632	0.01706	0.01796
0.0704	0.03056	0.0326	0.03419				0.0576	0.01637	0.01703	0.01797
0.0768	0.03034	0.03261	0.03434				0.064	0.01611	0.01698	0.01787
0.0832	0.03017	0.0324	0.03397				0.0704	0.01611	0.0169	0.01775
0.0896	0.03024	0.03228	0.0338				0.0768	0.01617	0.01683	0.01762
0.096	0.03001	0.03206	0.0338				0.0832	0.016	0.01683	0.01755
0.1024	0.02986	0.03203	0.03369				0.0896	0.01595	0.0167	0.01759
0.1152	0.02978	0.03189	0.03344				0.096	0.01588	0.01664	0.01754
0.128	0.02965	0.0317	0.0332				0.1024	0.01583	0.01657	0.01733
0.1408	0.02937	0.03149	0.03302				0.1152	0.01577	0.0164	0.0173
0.1536	0.02919	0.03107	0.03264				0.128	0.01556	0.01637	0.01714
0.1664	0.02909	0.03092	0.03247				0.1408	0.01547	0.01618	0.01706
0.1792	0.0288	0.03085	0.03221				0.1536	0.01538	0.0161	0.01692
0.192	0.02857	0.03064	0.03207				0.1664	0.01531	0.01598	0.01677
0.2048	0.02847	0.03045	0.03192				0.1792	0.01516	0.0158	0.01666
0.2304	0.02808	0.03002	0.03142				0.192	0.01499	0.01572	0.01651
0.256	0.02768	0.02962	0.03098				0.2048	0.01491	0.01561	0.01639
0.2816	0.02738	0.0293	0.03075				0.2304	0.01476	0.01541	0.01618
0.3072	0.02703	0.02883	0.03023				0.256	0.01452	0.01524	0.01596
0.3328	0.02675	0.02865	0.02994				0.2816	0.0143	0.01499	0.01574
0.3584	0.02643	0.02823	0.02955				0.3072	0.01415	0.01484	0.01553
0.384	0.02615	0.02792	0.02921				0.3328	0.01396	0.01459	0.01538
0.4096	0.02583	0.0276	0.02897				0.3584	0.01381	0.01444	0.01517
0.4608	0.02524	0.02697	0.0283				0.384	0.01362	0.01426	0.01497
0.512	0.02474	0.02639	0.02768				0.4096	0.01348	0.01412	0.01479
0.5632	0.02419	0.02582	0.02708				0.4608	0.01315	0.01378	0.01442
0.6144	0.02372	0.02526	0.02655				0.512	0.01281	0.01344	0.01409
0.6656	0.02325	0.02483	0.02606				0.5632	0.01257	0.01321	0.0138
0.7168	0.0227	0.02428	0.02554				0.6144	0.01231	0.01286	0.01348
0.768	0.02231	0.02386	0.02505				0.6656	0.01206	0.01262	0.01316
0.8192	0.02187	0.02341	0.02457				0.7168	0.01179	0.01233	0.01294
0.9216	0.0211	0.02252	0.02371				0.768	0.01151	0.01213	0.01266
1.024	0.02035	0.02179	0.02288				0.8192	0.01133	0.0119	0.01242
1.1264	0.01967	0.02101	0.02215				0.9216	0.0109	0.01142	0.01193
1.2288	0.0191	0.02037	0.02144				1.024	0.01053	0.01101	0.01152
1.3312	0.01848	0.01975	0.02079				1.1264	0.01013	0.01061	0.01111
1.4336	0.01792	0.01916	0.0202				1.2288	0.00982	0.01029	0.01075
1.536	0.01738	0.01861	0.01962				1.3312	0.00951	0.00994	0.01042
1.6384	0.01693	0.01808	0.01908				1.4336	0.0092	0.00963	0.01006
1.8432	0.016	0.01713	0.01804				1.536	0.00892	0.00933	0.00978
2.048	0.01523	0.01626	0.01719				1.6384	0.00867	0.00907	0.00952
2.2528	0.01451	0.01546	0.01633				1.8432	0.00819	0.0086	0.009
2.4576	0.01388	0.01478	0.01563				2.048	0.00778	0.00816	0.00855
2.6624	0.01328	0.01415	0.01498				2.2528	0.00742	0.00776	0.00813
2.8672	0.01277	0.01359	0.01433				2.4576	0.00706	0.00742	0.00776
3.072	0.01228	0.01305	0.01378				2.6624	0.00676	0.00707	0.00742
3.2256	0.01193	0.01268	0.01349				2.8672	0.00647	0.00679	0.00713
3.6352	0.01109	0.01177	0.01258				3.072	0.00622	0.00653	0.00683
4.0448	0.01037	0.01098	0.01177				3.2256	0.00606	0.00634	0.00664
4.4544	0.00975	0.0103	0.01104				3.6352	0.00563	0.0059	0.00616
4.864	0.00918	0.00972	0.0104				4.0448	0.00526	0.00551	0.00577
5.2736	0.0087	0.0092	0.00986				4.4544	0.00493	0.00518	0.0054
5.6832	0.00825	0.00874	0.00938				4.864	0.00465	0.00487	0.00508
6.0928	0.00791	0.00834	0.00894				5.2736	0.00441	0.00458	0.0048
6.5024	0.00754	0.00792	0.00852				5.6832	0.00418	0.00434	0.00455
7.3216	0.00688	0.00723	0.00775				6.0928	0.004	0.00412	0.00432
8.1408	0.00633	0.00667	0.00713				6.5024	0.00381	0.00395	0.00412
8.96	0.00589	0.00616	0.00663				7.3216	0.0035	0.00363	0.00378
9.7792	0.0055	0.00573	0.00617				8.1408	0.00324	0.00336	0.00348
10.5984	0.00522	0.00538	0.0058				8.96	0.00304	0.00311	0.00323
11.4176	0.0049	0.00504	0.00547				9.7792	0.00282	0.0029	0.003
12.2368	0.00463	0.00479	0.00519				10.5984	0.00262	0.00273	0.00282
13.056	0.00439	0.00453	0.00493				11.4176	0.00248	0.00258	0.00266
14.6944	0.00397	0.00409	0.00446				12.2368	0.00235	0.00243	0.00251
16.3328	0.00361	0.00377	0.00406				13.056	0.00223	0.00232	0.00238
17.9712	0.00329	0.00346	0.00375				14.6944	0.00199	0.00212	0.00217
19.6096	0.003	0.00319	0.00351				16.3328	0.0018	0.00194	0.00198
21.248	0.00282	0.00297	0.00329				17.9712	0.00163	0.0018	0.00182
22.8864	0.00262	0.00271	0.0031				19.6096	0.00152	0.00167	0.00173
24.5248	0.00246	0.00257	0.00291				21.248	0.00143	0.00157	0.00162
26.1632	0.00234	0.00243	0.00274				22.8864	0.00134	0.00145	0.00154
29.44	0.00211	0.00206	0.00244				24.5248	0.00123	0.00135	0.00147
32.7168	0.00185	0.00186	0.00222				26.1632	0.00116	0.00125	0.00137
35.9936	0.00165	0.00177	0.00204				29.44	0.00104	0.00109	0.00124
39.2704	0.00148	0.00156	0.00179				32.7168	0.000921245	0.00097462	0.00115
42.5472	0.0014	0.00154	0.00162				35.9936	0.000840323	0.000892276	0.00103
45.824	0.00134	0.00146	0.00149				39.2704	0.000778868	0.000867649	0.000971188
49.1008	0.00126	0.00134	0.00145				42.5472	0.000690431	0.000800755	0.00091053
52.3776	0.00117	0.00125	0.00137				45.824	0.000637717	0.000790884	0.000872273
58.9312	0.00109	0.00118	0.00117				49.1008	0.000596342	0.000772428	0.000810499
65.4848	0.000871573	0.00103	0.00103				52.3776	0.000559447	0.000715045	0.000729187
72.0384	0.0007482	0.000845613	0.000925664				58.9312	0.00050074	0.000613815	0.000654142
78.592	0.00068179	0.000841351	0.000808563				65.4848	0.000479061	0.000498162	0.000595602
85.1456	0.000647935	0.000847252	0.000675062				72.0384	0.000466309	0.00044113	0.000553522
91.6992	0.000614401	0.000750253	0.000557703				78.592	0.000469725	0.000411748	0.000524728
98.2528	0.000547937	0.000730365	0.000571756				85.1456	0.00039852	0.000395155	0.000479407
104.806	0.000494104	0.000686401	0.000610972				91.6992	0.00035222	0.000355295	0.00042359
117.914	0.000444442	0.000606993	0.000550392				98.2528	0.000339576	0.000317884	0.000374363
131.021	0.000399899	0.000602874	0.000516398				104.806	0.000350849	0.000282	0.000395412
144.128	0.000393167	0.000492459	0.000496142				117.914	0.000315612	0.000255312	0.000338569
157.235	0.000372879	0.000386914	0.000353882				131.021	0.000337368	0.000237522	0.000343864
170.342	0.000270678	0.000365017	0.000353308				144.128	0.000311613	0.000266992	0.000284703
183.45	0.000284619	0.000334099	0.000343864				157.235	0.000233199	0.000235819	0.000225765
196.557	0.000207411	0.000365266	0.000290359				170.342	0.00019588	0.000242397	0.000199802
209.664	0.000195738	0.000298619	0.000230739				183.45	0.000219569	0.000196904	0.000187222
235.878	0.000182664	0.000206329	0.000197299				196.557	0.000227556	0.00016087	0.000210274
262.093	5.94635e-05	0.000189723	0.000166605				209.664	0.000208908	0.000149435	0.000160069
288.307	7.06869e-05	0.000155226	0.000216398				235.878	0.000123351	0.000126054	0.000130252
314.522	5.3824e-05	0.000135249	0.000166053				262.093	5.71618e-05	0.000133605	9.48673e-05
340.736	9.8091e-05	0.00019655	0.000303895				288.307	8.18543e-05	0.000139234	7.77233e-05
366.95	0.000134073	0.000195131	0.000264941				314.522	0.000122739	0.000149447	0.00010914
393.165	0.000150994	0.00012176	0.000231807				340.736	0.000123124	0.000151876	0.000136205
419.379	0.000124556	0.000116796	0.000257015				366.95	0.000113258	8.42728e-05	0.000144752
471.808	4.05428e-05	6.19262e-05	0.000109073				393.165	6.2463e-05	8.04556e-05	0.000110184
524.237	0.000152581	0.000100956	8.77582e-05				419.379	6.31344e-05	9.78294e-05	0.000103575
576.666	0.000226551	2.65373e-07	0.000132122				471.808	4.07297e-05	8.46616e-05	8.3128e-05
629.094	0.000141147	8.88441e-05	0.000147475				524.237	4.79857e-05	0.000100218	7.29104e-05
681.523	8.37888e-05	6.09595e-05	0.000122645				576.666	6.08327e-05	8.57813e-05	2.37176e-05
733.952	0.000173351	-2.27604e-05	0.000116993				629.094	3.73318e-05	9.10387e-05	1.7242e-05
786.381	0.000116068	1.0097e-05	1.68615e-05				681.523	4.52406e-05	0.000173107	3.33683e-05
838.81	0.000100086	5.55306e-05	0.0001129				733.952	2.71072e-05	0.000141094	3.24429e-05
943.667	6.81904e-05	-6.56818e-06	0.000158513				786.381	2.91833e-05	0.000117027	-1.51181e-05
1048.52	0.000118782	7.05648e-05	0.00014359				838.81	2.8862e-05	0.000105722	3.53011e-06
1153.38	0.000169487	0.000144437	0.000150621				943.667	3.69677e-05	4.19316e-05	1.79229e-05
1258.24	0.000154041	6.36993e-05	4.42965e-05				1048.52	1.953e-05	3.70133e-05	3.34614e-05
1363.1	0.000153758	2.8999e-05	-4.1438e-06				1153.38	3.81205e-05	6.68889e-06	4.2957e-06
1467.96	9.99653e-05	9.66765e-06	0.000112008				1258.24	2.77953e-05	-5.09014e-05	-6.02483e-06
1572.81	5.54757e-05	-3.15769e-05	4.63617e-05				1363.1	2.87481e-05	-2.10404e-05	1.83452e-05
1677.67	4.26666e-05	-6.02173e-05	-3.1276e-05				1467.96	8.71457e-06	-1.33973e-05	2.01254e-06
1887.39	4.54268e-05	-7.20307e-05	2.18116e-05				1572.81	3.22664e-05	1.54517e-05	7.99291e-06
2097.1	6.85835e-05	6.20128e-05	8.51133e-05				1677.67	1.94949e-05	2.07793e-05	9.95017e-06
2306.82	-2.6802e-05	5.30552e-05	1.77634e-05				1887.39	2.31586e-05	2.17999e-05	1.42977e-06
2516.53	-3.69198e-06	6.96269e-05	5.50333e-05				2097.1	1.78152e-05	5.35798e-06	-7.02735e-06
2726.25	-2.32871e-05	0.000151134	6.70613e-05				2306.82	7.58958e-05	2.90256e-05	-1.56292e-05
2935.96	-2.53444e-05	1.29396e-05	4.47643e-05				2516.53	5.82319e-05	8.31066e-05	1.03373e-05
3145.68	-3.60164e-05	7.3483e-05	-5.46198e-05				2726.25	4.28657e-05	4.67266e-05	-2.69766e-05
3355.39	3.00713e-05	0.000116629	-5.56129e-05				2935.96	2.44154e-05	3.16563e-06	3.22585e-07
3774.82	8.7019e-05	0.000108766	-1.73559e-05				3145.68	3.23141e-05	5.73349e-05	5.09094e-05
4194.25	5.78843e-05	7.67425e-05	1.60402e-05				3355.39	2.97027e-05	3.57612e-05	6.35935e-05
4613.68	2.71299e-05	7.73308e-05	3.18721e-05				3774.82	2.85872e-05	2.63603e-06	2.14375e-05
5033.11	5.31711e-05	9.59322e-06	3.53047e-05				4194.25	2.76448e-05	1.05595e-05	5.34153e-06
5452.54	0.000108115	1.42997e-06	0.000103278				4613.68	9.52725e-06	3.04558e-06	2.16478e-05
5871.97	4.08227e-05	2.41216e-06	5.38314e-05				5033.11	2.1739e-05	4.35989e-05	1.21338e-05
6291.4	-2.80891e-05	7.85403e-05	5.26883e-05				5452.54	2.38661e-05	1.43699e-05	-1.94847e-05
6710.83	3.36538e-05	7.35997e-05	6.87011e-05				5871.97	-8.24849e-06	2.52866e-06	-6.35175e-06
7549.7	6.78912e-05	8.24349e-05	8.51709e-05				6291.4	2.90772e-05	1.02852e-05	-2.47351e-05
8388.56	5.349e-05	7.82343e-05	8.70105e-05				6710.83	2.54174e-05	3.0589e-05	-1.40158e-05
9227.42	6.82663e-05	4.50189e-05	3.34865e-05				7549.7	2.44597e-07	4.23541e-05	-1.37949e-05
10066.3	7.1459e-05	2.65155e-07	5.45409e-05				8388.56	-9.51311e-06	2.04627e-05	4.36992e-06
10905.1	6.28043e-05	3.72097e-05	5.73809e-05				9227.42	2.33129e-05	3.25912e-05	1.41831e-06
11744	1.2217e-05	0.000102387	6.19816e-05				10066.3	6.0207e-06	1.9992e-05	2.86256e-06
12582.9	6.95133e-06	4.04031e-05	6.70878e-05				10905.1	1.89457e-05	2.77261e-05	1.05351e-05
13421.7	5.60298e-06	1.04511e-05	3.80063e-05				11744	2.65479e-05	1.54206e-05	-3.47903e-06
15099.4	4.37433e-05	4.80256e-05	2.22396e-05				12582.9	-7.81455e-06	-2.18801e-05	-1.88089e-06
16777.2	3.65239e-05	-1.43774e-05	5.17613e-05				13421.7	2.47144e-06	-9.90941e-07	7.53248e-06
18454.9	2.77572e-05	5.66777e-05	7.55612e-05				15099.4	1.319e-05	-3.44421e-06	-1.06214e-05
20132.6	1.81692e-05	1.89032e-05	5.31115e-05				16777.2	1.02966e-05	8.10649e-06	-9.91969e-07
21810.3	5.65336e-07	-8.55763e-06	5.73339e-05				18454.9	-1.32441e-05	1.58346e-05	1.55433e-05
23488.1	3.78337e-05	5.09036e-05	9.22816e-05				20132.6	-2.94181e-06	-1.39517e-05	8.76514e-08
25165.8	6.14115e-05	6.25519e-06	6.24757e-05				21810.3	2.17852e-06	2.07553e-05	6.99674e-06
26843.5	4.57526e-05	2.8205e-05	9.10369e-06				23488.1	-3.06093e-06	8.00694e-06	-1.74556e-05
30198.9	5.23337e-05	3.95411e-05	2.91895e-05				25165.8	7.35154e-06	2.16319e-05	-1.79459e-05
33554.4	1.95391e-05	4.01938e-05	3.66143e-05				26843.5	1.57776e-05	2.41758e-05	-1.27366e-05
36909.8	3.65947e-05	4.62083e-05	5.49404e-05				30198.9	2.51583e-05	1.55268e-05	5.14411e-07
40265.3	5.28922e-05	2.93925e-05	3.3809e-05				33554.4	2.03621e-05	1.45166e-06	-1.31184e-05
43620.7	7.80778e-07	3.47141e-05	5.35074e-05				36909.8	6.29094e-06	1.49323e-05	-2.86564e-07
46976.2	1.74463e-05	2.95641e-05	1.35826e-05				40265.3	5.30885e-06	-3.69699e-06	-1.31891e-05
50331.6	2.73599e-05	2.90826e-05	1.21644e-05				43620.7	8.41795e-06	6.77643e-06	6.24598e-06
53687	2.9421e-05	-1.13959e-05	6.06464e-05				46976.2	-3.85813e-06	1.18485e-05	1.7725e-06
60397.9	1.27293e-05	1.74649e-05	6.74854e-05				50331.6	-1.91988e-05	5.15451e-07	4.31405e-06
67108.8	4.14937e-06	2.94965e-05	3.39737e-05				53687	-2.46728e-05	1.22013e-06	-6.85673e-06
73819.7	1.5035e-05	2.75486e-05	3.65038e-05				60397.9	-4.05102e-07	-1.11153e-05	2.02302e-06
80530.6	3.41403e-05	2.29492e-05	2.66518e-05				67108.8	-1.20774e-05	3.55246e-06	5.57171e-06
87241.5	3.1109e-05	9.51654e-06	2.90619e-05				73819.7	-3.9609e-06	1.8332e-05	7.43116e-06
93952.4	4.13393e-05	8.06419e-06	8.25068e-06				80530.6	-3.41453e-05	-3.32288e-06	3.86298e-06
100663	1.43898e-05	1.17293e-05	9.73296e-06				87241.5	-1.77985e-05	-9.69764e-06	-1.55049e-06
107374	-5.64213e-06	2.11111e-05	1.89264e-05				93952.4	-9.21542e-06	-1.31071e-05	-3.27593e-06
120796	-4.09663e-06	2.83787e-06	1.17391e-05				100663	-1.77666e-05	-1.98807e-07	7.73474e-06
134218	-4.69394e-06	3.15255e-05	4.54652e-05				107374	-1.58632e-05	-1.22941e-05	-5.13441e-06
147639	-1.96359e-06	1.74754e-05	9.20054e-06				120796	-3.98147e-06	-6.40033e-07	-8.54951e-06
161061	1.12819e-05	-7.50866e-06	1.27183e-05				134218	1.00826e-06	-3.28e-06	1.84157e-06
174483	1.65644e-05	2.2749e-05	8.21223e-07				147639	-1.63057e-06	-1.19339e-05	1.55157e-06
187905	1.96577e-05	1.55809e-05	3.50053e-05				161061	9.10737e-06	8.3673e-06	-6.95909e-06
201327	1.24955e-05	3.31658e-06	1.45399e-05				174483	1.1114e-05	-7.54635e-06	-7.29548e-07
							187905	-4.95498e-06	-2.13727e-06	-4.69126e-06
							201327	-2.23677e-06	3.03045e-06	1.88414e-06

## Sheet: Figure 4a
Figure 4 a
iGluA2 LBD G446C-T685W-L483Y monomer APO							iGluA2 LBD G446C-T685W-L483Y dimer APO
Lag time τ (ms)	1	2	3				Lag time τ (ms)	1	2	3
5e-05	0.04181	0.0415	0.04583				5e-05	0.02652	0.0243	0.03014
5.625e-05	0.03386	0.03583	0.03956				5.625e-05	0.02584	0.02606	0.0294
6.25e-05	0.05098	0.03974	0.04763				6.25e-05	0.02593	0.02754	0.03014
6.875e-05	0.04274	0.03922	0.04115				6.875e-05	0.02261	0.0235	0.02951
7.5e-05	0.03631	0.03915	0.04533				7.5e-05	0.026	0.02224	0.03029
8.125e-05	0.03158	0.04333	0.04251				8.125e-05	0.02749	0.02564	0.02448
8.75e-05	0.02941	0.03642	0.04655				8.75e-05	0.02293	0.03145	0.02524
9.375e-05	0.04356	0.03427	0.03192				9.375e-05	0.02314	0.02383	0.02931
0.0001	0.03302	0.0391	0.04163				0.0001	0.02366	0.0234	0.02795
0.0001125	0.04029	0.04158	0.03674				0.0001125	0.02568	0.02335	0.02612
0.000125	0.0361	0.03323	0.0441				0.000125	0.02444	0.02522	0.02718
0.0001375	0.03773	0.03882	0.04281				0.0001375	0.02391	0.02661	0.0268
0.00015	0.03357	0.03598	0.04591				0.00015	0.02371	0.02508	0.02998
0.0001625	0.0337	0.03149	0.033				0.0001625	0.02354	0.02632	0.02852
0.000175	0.03983	0.03203	0.03938				0.000175	0.02324	0.02685	0.0278
0.0001875	0.03299	0.03403	0.03709				0.0001875	0.02161	0.0254	0.02437
0.0002	0.0319	0.03733	0.03771				0.0002	0.02091	0.02614	0.02528
0.000225	0.03045	0.03471	0.04048				0.000225	0.02098	0.02319	0.02524
0.00025	0.0347	0.03726	0.03838				0.00025	0.02071	0.02223	0.02663
0.000275	0.02901	0.0315	0.03176				0.000275	0.02017	0.02342	0.02592
0.0003	0.0336	0.03688	0.03515				0.0003	0.02455	0.02202	0.02497
0.000325	0.03225	0.0285	0.03654				0.000325	0.02106	0.0218	0.02563
0.00035	0.03472	0.0353	0.03646				0.00035	0.02181	0.02296	0.02521
0.000375	0.03109	0.03082	0.03642				0.000375	0.02229	0.02314	0.02353
0.0004	0.03195	0.03195	0.0347				0.0004	0.02242	0.02209	0.02554
0.00045	0.03068	0.03288	0.03633				0.00045	0.01953	0.0226	0.02395
0.0005	0.03167	0.03388	0.03591				0.0005	0.02295	0.02355	0.02308
0.00055	0.0312	0.03172	0.0339				0.00055	0.02008	0.02203	0.02409
0.0006	0.03239	0.03309	0.03614				0.0006	0.02009	0.02358	0.02328
0.00065	0.02929	0.03173	0.03678				0.00065	0.022	0.02158	0.02374
0.0007	0.03108	0.03299	0.03495				0.0007	0.02225	0.02279	0.02305
0.00075	0.03206	0.0332	0.03508				0.00075	0.02093	0.02177	0.02426
0.0008	0.03048	0.03167	0.03427				0.0008	0.02074	0.02278	0.02413
0.0009	0.02993	0.03161	0.03468				0.0009	0.02143	0.0229	0.02348
0.001	0.03163	0.03064	0.03333				0.001	0.02036	0.02204	0.02213
0.0011	0.02954	0.03259	0.03487				0.0011	0.02147	0.02183	0.02466
0.0012	0.03111	0.03295	0.03237				0.0012	0.02073	0.02198	0.02245
0.0013	0.0293	0.03085	0.03395				0.0013	0.02082	0.02214	0.024
0.0014	0.02884	0.02991	0.03213				0.0014	0.02041	0.02161	0.02163
0.0015	0.03006	0.03004	0.03168				0.0015	0.01997	0.02267	0.02384
0.0016	0.03016	0.03068	0.03138				0.0016	0.02056	0.02189	0.02333
0.0018	0.03001	0.03049	0.03006				0.0018	0.02121	0.02148	0.02315
0.002	0.03083	0.03153	0.03131				0.002	0.0209	0.02133	0.02282
0.0022	0.02821	0.02969	0.03196				0.0022	0.02099	0.02146	0.02292
0.0024	0.02885	0.03068	0.03099				0.0024	0.02129	0.02143	0.02343
0.0026	0.02881	0.03051	0.03173				0.0026	0.02035	0.02183	0.02344
0.0028	0.02893	0.02901	0.03083				0.0028	0.02067	0.02207	0.02293
0.003	0.02866	0.02856	0.03139				0.003	0.02146	0.02144	0.02247
0.0032	0.02904	0.02902	0.03193				0.0032	0.02077	0.0215	0.02264
0.0036	0.02721	0.03035	0.03123				0.0036	0.02034	0.02134	0.02261
0.004	0.02781	0.02876	0.03012				0.004	0.02034	0.02131	0.02247
0.0044	0.02823	0.02936	0.03067				0.0044	0.02069	0.02142	0.02257
0.0048	0.02706	0.02816	0.02989				0.0048	0.02032	0.02124	0.02209
0.0052	0.02818	0.02873	0.0311				0.0052	0.02046	0.02158	0.02283
0.0056	0.02824	0.02804	0.0295				0.0056	0.02031	0.02109	0.02244
0.006	0.02731	0.02848	0.02985				0.006	0.0202	0.02101	0.02211
0.0064	0.02728	0.02737	0.02985				0.0064	0.0203	0.02137	0.02242
0.0072	0.02683	0.02809	0.0297				0.0072	0.02017	0.02098	0.02252
0.008	0.02707	0.02837	0.02899				0.008	0.02008	0.02086	0.02206
0.0088	0.02628	0.02818	0.0292				0.0088	0.0203	0.02124	0.02261
0.0096	0.02681	0.02771	0.02865				0.0096	0.01982	0.02058	0.0225
0.0104	0.02618	0.02768	0.0285				0.0104	0.02022	0.0209	0.02244
0.0112	0.02657	0.02772	0.02897				0.0112	0.02028	0.02094	0.0223
0.012	0.02534	0.02682	0.02924				0.012	0.02007	0.02092	0.02244
0.0128	0.02599	0.02721	0.02867				0.0128	0.02017	0.02072	0.02214
0.0144	0.02546	0.02695	0.02826				0.0144	0.02028	0.0208	0.02221
0.016	0.02552	0.0272	0.02837				0.016	0.01997	0.02069	0.02177
0.0176	0.02595	0.02685	0.0274				0.0176	0.02003	0.02086	0.0219
0.0192	0.02554	0.02706	0.02816				0.0192	0.01981	0.02073	0.02165
0.0208	0.02476	0.02652	0.02751				0.0208	0.01999	0.0206	0.02147
0.0224	0.02524	0.02627	0.02745				0.0224	0.01997	0.02053	0.02206
0.024	0.02519	0.02603	0.02759				0.024	0.01993	0.02043	0.02156
0.0256	0.02508	0.02605	0.02721				0.0256	0.01969	0.0205	0.02149
0.0288	0.02469	0.02574	0.02675				0.0288	0.01987	0.0205	0.02152
0.032	0.02512	0.02571	0.02676				0.032	0.0197	0.0204	0.02158
0.0352	0.02441	0.02579	0.0265				0.0352	0.01978	0.02038	0.02133
0.0384	0.02406	0.02546	0.0267				0.0384	0.01972	0.0204	0.02154
0.0416	0.02407	0.02476	0.02636				0.0416	0.01947	0.02034	0.02144
0.0448	0.02435	0.02538	0.02594				0.0448	0.01963	0.02018	0.02148
0.048	0.02411	0.02495	0.02611				0.048	0.01956	0.02021	0.02113
0.0512	0.02394	0.02505	0.02594				0.0512	0.01953	0.02019	0.02124
0.0576	0.02349	0.02446	0.02577				0.0576	0.0193	0.02014	0.02101
0.064	0.02326	0.0243	0.02548				0.064	0.01932	0.01989	0.02094
0.0704	0.02323	0.02436	0.02532				0.0704	0.01928	0.01988	0.02094
0.0768	0.02313	0.02409	0.02504				0.0768	0.01927	0.01984	0.02093
0.0832	0.023	0.02382	0.02493				0.0832	0.0191	0.01978	0.02069
0.0896	0.02277	0.02361	0.02484				0.0896	0.01913	0.01959	0.0207
0.096	0.02277	0.02387	0.02462				0.096	0.01902	0.01955	0.02059
0.1024	0.02258	0.02342	0.02438				0.1024	0.01893	0.01957	0.02046
0.1152	0.02221	0.02319	0.02417				0.1152	0.0188	0.01943	0.02043
0.128	0.02223	0.02308	0.02383				0.128	0.01871	0.01927	0.02029
0.1408	0.02194	0.02293	0.02346				0.1408	0.01856	0.01907	0.02003
0.1536	0.02179	0.02242	0.02344				0.1536	0.01847	0.01906	0.01993
0.1664	0.02146	0.02247	0.02339				0.1664	0.01832	0.01895	0.01992
0.1792	0.0213	0.02227	0.02305				0.1792	0.01824	0.01882	0.01977
0.192	0.0213	0.02192	0.02277				0.192	0.01805	0.01868	0.01955
0.2048	0.02121	0.02184	0.02263				0.2048	0.01799	0.01854	0.0195
0.2304	0.02082	0.02144	0.02219				0.2304	0.01781	0.01832	0.01918
0.256	0.02036	0.02119	0.022				0.256	0.01762	0.01805	0.01905
0.2816	0.02004	0.02093	0.02181				0.2816	0.01741	0.01788	0.01877
0.3072	0.01975	0.02064	0.02133				0.3072	0.01723	0.01772	0.01857
0.3328	0.01954	0.02035	0.02109				0.3328	0.01701	0.0175	0.01831
0.3584	0.01938	0.01999	0.02072				0.3584	0.01687	0.01735	0.01816
0.384	0.019	0.01981	0.02048				0.384	0.01668	0.01708	0.01798
0.4096	0.01879	0.01955	0.02022				0.4096	0.0165	0.01698	0.0178
0.4608	0.0184	0.01902	0.01983				0.4608	0.01621	0.01663	0.0175
0.512	0.01796	0.0187	0.01931				0.512	0.01584	0.01631	0.01708
0.5632	0.01749	0.01824	0.01888				0.5632	0.01558	0.01602	0.01675
0.6144	0.0171	0.01777	0.01843				0.6144	0.01527	0.01573	0.01649
0.6656	0.01675	0.0174	0.01815				0.6656	0.01499	0.01543	0.01621
0.7168	0.01647	0.01708	0.01772				0.7168	0.01471	0.01514	0.01586
0.768	0.01612	0.01673	0.01741				0.768	0.01445	0.01493	0.01556
0.8192	0.0158	0.01646	0.01701				0.8192	0.01424	0.01467	0.01533
0.9216	0.0152	0.0159	0.01649				0.9216	0.01377	0.01418	0.01484
1.024	0.01468	0.01537	0.01587				1.024	0.01335	0.01373	0.01441
1.1264	0.01418	0.01481	0.0154				1.1264	0.01294	0.01336	0.01399
1.2288	0.01377	0.01434	0.01492				1.2288	0.01255	0.01295	0.01359
1.3312	0.01336	0.01393	0.01445				1.3312	0.01224	0.01255	0.01322
1.4336	0.01293	0.01353	0.014				1.4336	0.01188	0.01225	0.01289
1.536	0.01255	0.01316	0.01362				1.536	0.01155	0.01192	0.01248
1.6384	0.01221	0.0127	0.01325				1.6384	0.01126	0.0116	0.01221
1.8432	0.0116	0.01205	0.01264				1.8432	0.01071	0.01106	0.01162
2.048	0.01105	0.01151	0.01199				2.048	0.01024	0.01054	0.01105
2.2528	0.01051	0.01096	0.01145				2.2528	0.00977	0.01007	0.01059
2.4576	0.01004	0.01053	0.01097				2.4576	0.00936	0.00964	0.01017
2.6624	0.00967	0.01014	0.01051				2.6624	0.009	0.00927	0.00974
2.8672	0.00925	0.00971	0.0101				2.8672	0.00867	0.00892	0.00937
3.072	0.0089	0.00933	0.0097				3.072	0.00833	0.0086	0.00904
3.2256	0.00864	0.00901	0.00947				3.2256	0.00815	0.00838	0.00882
3.6352	0.00801	0.00845	0.00885				3.6352	0.0076	0.00784	0.00822
4.0448	0.0075	0.00794	0.00827				4.0448	0.00712	0.00733	0.00771
4.4544	0.00703	0.0075	0.00774				4.4544	0.00674	0.00691	0.00729
4.864	0.00664	0.00711	0.00735				4.864	0.0064	0.00653	0.00687
5.2736	0.00631	0.00667	0.00694				5.2736	0.00607	0.00618	0.00655
5.6832	0.00595	0.00637	0.00658				5.6832	0.00577	0.00588	0.00623
6.0928	0.00572	0.00603	0.00629				6.0928	0.0055	0.0056	0.0059
6.5024	0.00545	0.00575	0.00604				6.5024	0.00525	0.00535	0.00565
7.3216	0.005	0.00531	0.0055				7.3216	0.00482	0.0049	0.0052
8.1408	0.0046	0.00486	0.00507				8.1408	0.00443	0.00454	0.00483
8.96	0.00432	0.00452	0.00469				8.96	0.00411	0.00423	0.00447
9.7792	0.00403	0.00423	0.00434				9.7792	0.00384	0.00397	0.00418
10.5984	0.00382	0.00396	0.00406				10.5984	0.0036	0.00374	0.00394
11.4176	0.00358	0.00375	0.00379				11.4176	0.00341	0.00352	0.00371
12.2368	0.00338	0.00349	0.00359				12.2368	0.0032	0.00336	0.00355
13.056	0.0032	0.00334	0.00336				13.056	0.00307	0.00318	0.00339
14.6944	0.0029	0.00302	0.00304				14.6944	0.0028	0.00293	0.00309
16.3328	0.00266	0.00277	0.00282				16.3328	0.00259	0.00268	0.00283
17.9712	0.00247	0.00258	0.00259				17.9712	0.0024	0.00247	0.00262
19.6096	0.00231	0.00238	0.0024				19.6096	0.00225	0.00227	0.00244
21.248	0.00215	0.00221	0.00224				21.248	0.00206	0.00211	0.00227
22.8864	0.00203	0.00211	0.00215				22.8864	0.00191	0.00198	0.00212
24.5248	0.00193	0.00196	0.002				24.5248	0.00181	0.00181	0.00203
26.1632	0.00183	0.00186	0.00189				26.1632	0.00171	0.00172	0.00192
29.44	0.00162	0.0017	0.00171				29.44	0.00153	0.00156	0.0017
32.7168	0.00151	0.0015	0.00152				32.7168	0.00138	0.00144	0.00152
35.9936	0.00136	0.00139	0.00142				35.9936	0.00123	0.00131	0.00138
39.2704	0.00122	0.00121	0.00131				39.2704	0.00113	0.00124	0.00128
42.5472	0.00109	0.00109	0.0012				42.5472	0.00106	0.00111	0.00121
45.824	0.00107	0.00103	0.00117				45.824	0.000961513	0.00103	0.00114
49.1008	0.00103	0.000959529	0.00113				49.1008	0.000883415	0.000978035	0.0011
52.3776	0.000968217	0.00087785	0.00104				52.3776	0.000861398	0.000957778	0.00103
58.9312	0.000893023	0.000775439	0.000924458				58.9312	0.00079589	0.000844759	0.000943843
65.4848	0.000889205	0.000724421	0.000946656				65.4848	0.000724477	0.000768892	0.000850025
72.0384	0.000745074	0.000618753	0.000880172				72.0384	0.000639837	0.000666962	0.000734747
78.592	0.000627883	0.000624179	0.000749086				78.592	0.000614592	0.000605608	0.000676057
85.1456	0.00055881	0.000513013	0.000705955				85.1456	0.000586707	0.000514514	0.000570534
91.6992	0.000515172	0.000458116	0.000671781				91.6992	0.000545727	0.000461318	0.000529532
98.2528	0.000479017	0.00042574	0.00058345				98.2528	0.000565318	0.00045996	0.000550615
104.806	0.000512942	0.000432397	0.000508927				104.806	0.000524228	0.000429446	0.000475349
117.914	0.000442591	0.000473609	0.000478945				117.914	0.000503137	0.000431709	0.00044975
131.021	0.000359384	0.000386588	0.000538447				131.021	0.000476444	0.000404129	0.00044376
144.128	0.000402525	0.000354755	0.000405182				144.128	0.000482442	0.000448872	0.000439774
157.235	0.000432821	0.000242219	0.000291295				157.235	0.000436567	0.000373999	0.000397364
170.342	0.000371394	0.000190566	0.000255057				170.342	0.000399601	0.000380515	0.000360012
183.45	0.000358738	0.00028046	0.00012105				183.45	0.000402453	0.000356018	0.000375307
196.557	0.00031176	0.000286585	0.000130211				196.557	0.000311213	0.000321922	0.000371753
209.664	0.000306951	0.000266107	0.000147978				209.664	0.000271387	0.000338526	0.00032848
235.878	0.000281635	0.000204165	0.000184304				235.878	0.000243844	0.000319773	0.000292783
262.093	0.000284817	0.000235076	0.000248519				262.093	0.000247577	0.000286576	0.000255283
288.307	0.000224423	0.000226849	0.000225471				288.307	0.0002346	0.000258811	0.000235284
314.522	0.000204424	0.000218501	0.000184245				314.522	0.000223747	0.00029642	0.000161987
340.736	0.000219614	0.000129605	0.000172618				340.736	0.000255156	0.000249849	0.000129101
366.95	0.00030106	9.77387e-05	0.000131906				366.95	0.000236589	0.00024511	0.0001249
393.165	0.000212071	9.80542e-05	0.00011664				393.165	0.000240058	0.00019889	0.000208896
419.379	0.000167251	0.000118864	0.000153396				419.379	0.000250077	0.000205426	0.000250948
471.808	9.61168e-05	9.49661e-05	0.000122294				471.808	0.000196871	0.000156713	0.000171232
524.237	0.000118949	0.000109094	9.45516e-05				524.237	0.000155996	0.000195373	0.000121623
576.666	0.00015333	0.000144014	7.44714e-05				576.666	0.000151684	0.00019404	0.000175882
629.094	0.000143151	8.68726e-05	6.72229e-05				629.094	0.000200554	0.000227666	0.000189875
681.523	9.61002e-05	9.80584e-05	5.93236e-05				681.523	0.000255417	0.0001877	0.000257358
733.952	7.99194e-05	0.000147533	9.38443e-05				733.952	0.000213291	0.000189558	0.000193979
786.381	2.16219e-05	0.000100828	0.00011794				786.381	0.000153507	0.000166844	0.000112206
838.81	0.000101822	8.60326e-05	7.95281e-05				838.81	0.000124367	0.000186119	0.000128655
943.667	0.000106304	7.8048e-05	7.23889e-05				943.667	0.000162447	0.000175382	0.000128529
1048.52	7.24279e-05	0.000103333	2.26582e-05				1048.52	0.000193449	0.000179107	6.23464e-05
1153.38	0.000128869	4.16016e-05	4.67904e-05				1153.38	0.000184066	0.000202372	0.000150202
1258.24	9.52745e-05	9.5182e-05	7.7017e-05				1258.24	0.000202625	0.000177986	8.72593e-05
1363.1	9.07167e-05	0.000185711	8.77076e-05				1363.1	0.000211873	0.000132978	0.000141261
1467.96	0.000103494	9.45251e-05	7.36505e-05				1467.96	0.000237842	0.000142763	0.000176122
1572.81	0.000134815	4.21848e-05	4.99385e-05				1572.81	0.000192314	0.000135011	0.000147827
1677.67	0.000116139	1.71714e-05	2.40592e-05				1677.67	0.000138305	0.000155468	0.000184203
1887.39	6.76159e-05	0.000100566	3.2224e-05				1887.39	0.000171954	0.000195617	0.000126367
2097.1	8.6619e-05	6.30606e-05	7.19294e-05				2097.1	0.000152952	0.000144005	7.38103e-05
2306.82	3.19547e-05	4.30169e-05	8.27264e-05				2306.82	0.000199591	0.000156119	8.18132e-05
2516.53	5.68131e-05	8.04461e-05	1.95845e-05				2516.53	0.000159689	0.000111319	0.000130531
2726.25	6.41821e-05	8.57838e-05	5.44343e-05				2726.25	0.00016602	0.000148901	0.00011651
2935.96	2.21303e-05	7.92196e-05	4.49463e-05				2935.96	0.000169004	0.000159278	0.0001053
3145.68	2.71723e-05	8.74674e-05	2.13974e-05				3145.68	0.000178813	0.000162271	0.000135082
3355.39	6.02684e-05	6.40686e-05	6.35514e-05				3355.39	0.000159092	0.000146637	7.54704e-05
3774.82	2.38939e-05	5.54439e-05	7.19509e-05				3774.82	0.000150893	0.000104514	8.72551e-05
4194.25	7.34514e-05	6.69022e-05	6.01903e-05				4194.25	0.000163035	0.000137001	6.97828e-05
4613.68	5.95224e-05	1.2534e-05	2.17181e-05				4613.68	0.000123488	0.000141923	8.83345e-05
5033.11	9.26283e-05	4.50093e-05	-3.67019e-06				5033.11	0.000161565	0.000127566	0.000180665
5452.54	6.31173e-05	3.90311e-05	-2.84315e-05				5452.54	0.000168187	0.000106654	0.000135213
5871.97	5.50867e-05	7.23369e-05	8.09614e-06				5871.97	0.000189425	0.000146447	0.000113333
6291.4	7.6821e-05	0.000136336	6.27188e-06				6291.4	0.000134498	0.000126236	0.000115236
6710.83	3.93617e-05	8.64861e-05	3.02276e-05				6710.83	0.000113646	8.8779e-05	0.000167916
7549.7	4.97529e-05	8.14467e-05	2.20191e-05				7549.7	0.000143007	7.7266e-05	0.000149992
8388.56	6.4701e-05	8.22039e-05	4.89502e-05				8388.56	0.000178577	9.99907e-05	0.000108891
9227.42	0.000127298	6.50655e-05	6.00095e-05				9227.42	0.000124984	0.000135922	0.000166538
10066.3	8.08026e-05	7.61085e-05	4.02458e-05				10066.3	0.000158187	0.000138097	0.00016273
10905.1	8.30625e-05	3.79234e-05	5.1484e-05				10905.1	0.000100445	0.000128437	0.000102822
11744	5.04065e-05	7.02275e-05	5.8489e-05				11744	0.000155028	0.000130355	0.000106411
12582.9	6.05295e-05	4.91459e-05	3.37651e-05				12582.9	0.000143051	0.000144502	0.000128932
13421.7	5.8067e-05	7.02615e-05	5.03547e-05				13421.7	0.00014943	0.000127321	0.000106524
15099.4	6.91912e-05	5.3988e-05	4.46199e-05				15099.4	0.000155913	0.000137568	0.000124384
16777.2	3.56077e-05	7.80455e-05	5.61991e-05				16777.2	0.000130308	0.000110246	0.000124903
18454.9	3.92798e-05	5.40229e-05	8.68266e-06				18454.9	0.00013325	0.000130533	0.000119567
20132.6	8.0169e-05	4.70406e-05	7.29098e-06				20132.6	0.000119815	0.000120122	0.000124823
21810.3	5.59058e-05	2.96351e-05	3.88317e-05				21810.3	0.000128644	0.000112897	0.000120846
23488.1	2.50901e-05	8.07946e-05	4.74624e-05				23488.1	0.000152147	0.000142249	0.000129751
25165.8	6.4188e-05	6.59531e-05	1.58368e-05				25165.8	0.000114843	0.000133564	0.000139965
26843.5	4.01686e-05	4.22499e-05	2.97016e-05				26843.5	9.37315e-05	0.000120307	9.76798e-05
30198.9	4.25141e-05	3.20478e-05	4.35349e-05				30198.9	0.000103085	0.000111472	9.68719e-05
33554.4	3.65193e-05	5.027e-05	3.7144e-05				33554.4	0.000103781	0.000105894	0.000110154
36909.8	3.0326e-05	5.71888e-05	3.55524e-05				36909.8	0.00010701	0.000120057	8.27323e-05
40265.3	3.27324e-05	6.15262e-05	4.45151e-05				40265.3	0.000131426	0.000157149	7.01224e-05
43620.7	2.81493e-05	6.35875e-05	2.9846e-05				43620.7	0.000120353	0.000109854	0.000107886
46976.2	3.27944e-05	2.76017e-05	4.5624e-05				46976.2	9.74428e-05	0.000109567	0.000125862
50331.6	5.07321e-05	5.66989e-05	5.53493e-05				50331.6	9.3432e-05	0.000138119	9.75453e-05
53687	2.95958e-05	4.46855e-05	3.51127e-05				53687	9.0538e-05	9.63187e-05	8.46387e-05
60397.9	2.63756e-05	4.21169e-05	2.10674e-05				60397.9	8.30687e-05	9.77949e-05	8.23247e-05
67108.8	6.94882e-06	4.22508e-05	3.49555e-05				67108.8	8.99572e-05	8.95445e-05	6.84865e-05
73819.7	9.02082e-06	3.02521e-05	9.06548e-06				73819.7	8.03513e-05	6.89385e-05	7.30179e-05
80530.6	1.34508e-05	3.59072e-05	3.73909e-05				80530.6	0.000100223	9.32876e-05	8.37246e-05
87241.5	3.52003e-05	2.90204e-05	1.32514e-05				87241.5	8.51342e-05	5.65291e-05	5.56366e-05
93952.4	2.32523e-05	2.72825e-05	1.90227e-05				93952.4	8.59121e-05	7.72304e-05	7.87352e-05
100663	1.46634e-05	4.53809e-05	2.48645e-05				100663	7.0966e-05	7.00768e-05	7.90457e-05
107374	3.46603e-06	3.17173e-05	3.0688e-05				107374	4.66127e-05	5.37955e-05	5.17384e-05
120796	1.00539e-05	4.21771e-05	1.64957e-05				120796	5.22816e-05	3.6764e-05	2.80347e-05
134218	1.85484e-05	1.82685e-05	3.15571e-05				134218	4.59096e-05	3.11025e-05	5.08002e-05
147639	2.30633e-05	3.75365e-06	1.35293e-05				147639	5.84163e-05	4.39263e-05	3.60726e-05
161061	1.10014e-05	2.60464e-05	1.92306e-05				161061	4.14388e-05	4.09621e-05	5.45755e-05
174483	1.46972e-05	3.14306e-05	9.32847e-06				174483	2.95008e-05	2.77886e-05	3.24437e-05
187905	8.55609e-06	4.505e-05	5.27079e-06				187905	5.2961e-05	3.88155e-05	4.91584e-05
201327	1.79155e-05	2.9696e-05	-5.81487e-06				201327	2.93773e-05	4.72312e-05	3.67411e-05
iGluA2 LBD G446C-T685W-L483Y dimer + L-Glu							iGluA2 LBD G446C-T685W-L483Y dimer + AMPA
Lag time τ (ms)	1	2	3				Lag time τ (ms)	1	2	3
5e-05	0.02957	0.02804	0.02806				5e-05	0.03313	0.03516	0.0388
5.625e-05	0.02915	0.03155	0.02745				5.625e-05	0.03456	0.03345	0.03605
6.25e-05	0.02997	0.03138	0.02721				6.25e-05	0.02975	0.02775	0.03123
6.875e-05	0.0305	0.02933	0.03014				6.875e-05	0.02796	0.03063	0.03231
7.5e-05	0.02468	0.02863	0.02671				7.5e-05	0.03385	0.0333	0.0346
8.125e-05	0.02479	0.02909	0.02457				8.125e-05	0.0287	0.03091	0.03158
8.75e-05	0.02486	0.02669	0.03158				8.75e-05	0.02615	0.03183	0.03319
9.375e-05	0.02538	0.02512	0.02405				9.375e-05	0.02913	0.03136	0.03584
0.0001	0.02433	0.02657	0.02884				0.0001	0.02926	0.02816	0.03359
0.0001125	0.02306	0.02566	0.02596				0.0001125	0.03026	0.02888	0.03277
0.000125	0.02591	0.02543	0.02763				0.000125	0.02988	0.02875	0.03034
0.0001375	0.02586	0.02582	0.02562				0.0001375	0.02837	0.03031	0.02993
0.00015	0.02657	0.02378	0.02651				0.00015	0.02677	0.02472	0.03106
0.0001625	0.02713	0.02568	0.02524				0.0001625	0.02765	0.02915	0.02718
0.000175	0.0259	0.02648	0.02611				0.000175	0.0277	0.02836	0.02873
0.0001875	0.02235	0.02578	0.02486				0.0001875	0.02386	0.02629	0.03125
0.0002	0.02561	0.02546	0.02608				0.0002	0.02711	0.02827	0.03011
0.000225	0.02357	0.0245	0.02446				0.000225	0.02673	0.02627	0.02918
0.00025	0.02649	0.02533	0.02483				0.00025	0.02953	0.0264	0.0283
0.000275	0.02451	0.02493	0.02328				0.000275	0.0268	0.02737	0.02963
0.0003	0.02301	0.02699	0.02347				0.0003	0.02596	0.02637	0.02757
0.000325	0.02288	0.02669	0.02301				0.000325	0.02466	0.02666	0.02861
0.00035	0.02165	0.02266	0.02328				0.00035	0.02485	0.02761	0.02746
0.000375	0.02303	0.02532	0.02346				0.000375	0.0256	0.02647	0.02699
0.0004	0.02366	0.02358	0.02396				0.0004	0.02613	0.02628	0.02762
0.00045	0.02272	0.0252	0.02465				0.00045	0.02633	0.02631	0.02902
0.0005	0.02284	0.0225	0.02418				0.0005	0.02645	0.02673	0.0272
0.00055	0.02241	0.02406	0.02313				0.00055	0.02542	0.02614	0.02569
0.0006	0.02295	0.0224	0.02388				0.0006	0.02672	0.0267	0.02819
0.00065	0.02368	0.02344	0.02296				0.00065	0.02604	0.02588	0.02829
0.0007	0.02392	0.02335	0.02432				0.0007	0.02526	0.02651	0.02854
0.00075	0.02287	0.02276	0.02332				0.00075	0.02552	0.02495	0.02856
0.0008	0.02198	0.02383	0.02379				0.0008	0.02447	0.02577	0.02838
0.0009	0.02402	0.02259	0.02369				0.0009	0.02536	0.02674	0.02829
0.001	0.02314	0.02318	0.02339				0.001	0.02524	0.0255	0.02658
0.0011	0.0228	0.02269	0.02372				0.0011	0.02445	0.02588	0.02617
0.0012	0.0225	0.02322	0.02259				0.0012	0.0253	0.02475	0.02691
0.0013	0.02293	0.02327	0.02364				0.0013	0.02693	0.02552	0.02656
0.0014	0.02359	0.02308	0.02316				0.0014	0.02574	0.02567	0.0273
0.0015	0.02214	0.02344	0.0233				0.0015	0.0262	0.02506	0.02622
0.0016	0.02227	0.0236	0.02293				0.0016	0.02518	0.02592	0.02756
0.0018	0.02323	0.02324	0.02309				0.0018	0.02544	0.02635	0.02656
0.002	0.02241	0.02294	0.02333				0.002	0.02507	0.02663	0.02629
0.0022	0.02214	0.02306	0.02346				0.0022	0.02597	0.02538	0.02618
0.0024	0.02336	0.02319	0.02374				0.0024	0.02538	0.02565	0.02705
0.0026	0.02229	0.02268	0.02307				0.0026	0.02556	0.02585	0.02671
0.0028	0.02199	0.02269	0.02363				0.0028	0.02578	0.02546	0.02675
0.003	0.02256	0.02229	0.02271				0.003	0.02429	0.02527	0.02653
0.0032	0.02247	0.02324	0.0225				0.0032	0.02489	0.02475	0.02692
0.0036	0.02242	0.02341	0.02338				0.0036	0.02572	0.02573	0.02631
0.004	0.02243	0.02309	0.02341				0.004	0.02492	0.0259	0.02693
0.0044	0.02252	0.02334	0.02326				0.0044	0.0254	0.02538	0.02668
0.0048	0.02245	0.02285	0.02331				0.0048	0.02481	0.02552	0.0263
0.0052	0.02247	0.02285	0.02244				0.0052	0.02522	0.02539	0.02667
0.0056	0.02169	0.02284	0.02297				0.0056	0.02455	0.02534	0.02694
0.006	0.02278	0.02279	0.02291				0.006	0.02475	0.02568	0.026
0.0064	0.02223	0.02321	0.02339				0.0064	0.02475	0.02514	0.0262
0.0072	0.02229	0.02286	0.02274				0.0072	0.02496	0.02508	0.02685
0.008	0.02238	0.02245	0.023				0.008	0.02539	0.02527	0.02658
0.0088	0.02207	0.02295	0.0231				0.0088	0.0251	0.02537	0.02648
0.0096	0.02191	0.02263	0.02306				0.0096	0.02487	0.02522	0.02689
0.0104	0.02253	0.02253	0.02273				0.0104	0.02498	0.02486	0.02636
0.0112	0.02189	0.02258	0.02274				0.0112	0.02453	0.0252	0.02655
0.012	0.0222	0.02289	0.02296				0.012	0.02493	0.02524	0.02672
0.0128	0.02207	0.0227	0.02294				0.0128	0.02484	0.02524	0.02651
0.0144	0.02223	0.02284	0.02288				0.0144	0.02471	0.02528	0.02633
0.016	0.02192	0.02268	0.02309				0.016	0.02451	0.02501	0.02625
0.0176	0.0219	0.02274	0.0228				0.0176	0.0247	0.02511	0.02643
0.0192	0.02193	0.02252	0.0229				0.0192	0.02496	0.02498	0.02618
0.0208	0.02198	0.0224	0.02281				0.0208	0.02465	0.02505	0.02644
0.0224	0.02192	0.02263	0.02287				0.0224	0.02453	0.02534	0.02617
0.024	0.02168	0.0224	0.02267				0.024	0.02445	0.02489	0.02624
0.0256	0.02179	0.0225	0.02255				0.0256	0.0243	0.02501	0.02626
0.0288	0.02202	0.02241	0.02278				0.0288	0.02456	0.02488	0.02625
0.032	0.02202	0.02253	0.02267				0.032	0.02442	0.02485	0.02601
0.0352	0.02184	0.02257	0.02256				0.0352	0.02439	0.02474	0.02605
0.0384	0.02177	0.02242	0.02258				0.0384	0.02436	0.02469	0.026
0.0416	0.02196	0.0223	0.02262				0.0416	0.02441	0.02469	0.02593
0.0448	0.02172	0.02217	0.0225				0.0448	0.02446	0.02485	0.02603
0.048	0.02176	0.02232	0.0225				0.048	0.02399	0.02469	0.02588
0.0512	0.02162	0.02229	0.02232				0.0512	0.02414	0.02451	0.02574
0.0576	0.0216	0.02212	0.02241				0.0576	0.02412	0.02464	0.02587
0.064	0.02156	0.02204	0.02243				0.064	0.02405	0.02472	0.02574
0.0704	0.02141	0.02211	0.02227				0.0704	0.02408	0.02459	0.02542
0.0768	0.02129	0.02184	0.02206				0.0768	0.02399	0.02432	0.02546
0.0832	0.02117	0.02178	0.02209				0.0832	0.02382	0.02424	0.0254
0.0896	0.02122	0.02183	0.02211				0.0896	0.02382	0.02414	0.02528
0.096	0.02125	0.02168	0.02196				0.096	0.02372	0.02408	0.02525
0.1024	0.02111	0.02163	0.02186				0.1024	0.02358	0.02401	0.02516
0.1152	0.02101	0.0215	0.02183				0.1152	0.0235	0.0239	0.025
0.128	0.02084	0.02133	0.02165				0.128	0.02336	0.02366	0.0249
0.1408	0.02076	0.02122	0.02153				0.1408	0.02318	0.02353	0.02475
0.1536	0.02067	0.02119	0.02145				0.1536	0.02307	0.02341	0.02462
0.1664	0.02054	0.02098	0.02128				0.1664	0.02298	0.02323	0.02446
0.1792	0.02026	0.02081	0.02116				0.1792	0.02282	0.02317	0.02436
0.192	0.02021	0.02088	0.02105				0.192	0.02274	0.02306	0.02421
0.2048	0.02013	0.02067	0.02088				0.2048	0.0226	0.02293	0.02402
0.2304	0.01996	0.02044	0.0206				0.2304	0.02231	0.02266	0.02373
0.256	0.01973	0.02022	0.0205				0.256	0.022	0.02239	0.02343
0.2816	0.01949	0.01999	0.02015				0.2816	0.0219	0.02212	0.02319
0.3072	0.01934	0.01971	0.02001				0.3072	0.02168	0.02192	0.02292
0.3328	0.01915	0.01954	0.0198				0.3328	0.02137	0.02164	0.02267
0.3584	0.01888	0.01939	0.01956				0.3584	0.02112	0.02148	0.02243
0.384	0.01864	0.01918	0.01944				0.384	0.02095	0.02118	0.02223
0.4096	0.01851	0.019	0.0192				0.4096	0.02074	0.02102	0.02204
0.4608	0.01821	0.01855	0.01889				0.4608	0.02035	0.02056	0.02159
0.512	0.01788	0.01821	0.01848				0.512	0.01993	0.02017	0.02117
0.5632	0.01751	0.01788	0.0181				0.5632	0.0196	0.01982	0.0208
0.6144	0.01723	0.01754	0.01783				0.6144	0.01921	0.01945	0.02038
0.6656	0.01689	0.01721	0.01747				0.6656	0.01886	0.01913	0.02007
0.7168	0.01661	0.01699	0.0172				0.7168	0.01855	0.01876	0.01971
0.768	0.01632	0.01668	0.0169				0.768	0.01821	0.01847	0.01931
0.8192	0.01603	0.01639	0.01664				0.8192	0.01795	0.01814	0.01902
0.9216	0.01547	0.01583	0.0161				0.9216	0.0173	0.01756	0.0184
1.024	0.01504	0.01533	0.0156				1.024	0.01684	0.01699	0.01783
1.1264	0.01458	0.01488	0.01511				1.1264	0.01632	0.01644	0.01724
1.2288	0.01418	0.01449	0.01471				1.2288	0.01586	0.01598	0.01677
1.3312	0.01375	0.01407	0.01432				1.3312	0.01544	0.01553	0.01631
1.4336	0.01342	0.01366	0.01389				1.4336	0.01494	0.01513	0.01584
1.536	0.01307	0.01333	0.01352				1.536	0.01461	0.01472	0.01539
1.6384	0.01272	0.01297	0.01317				1.6384	0.01421	0.01435	0.01502
1.8432	0.01212	0.01237	0.01253				1.8432	0.01359	0.01371	0.01429
2.048	0.01156	0.01179	0.01195				2.048	0.01291	0.01301	0.01361
2.2528	0.01106	0.01124	0.01142				2.2528	0.01235	0.01246	0.01301
2.4576	0.01062	0.01076	0.01095				2.4576	0.01184	0.01194	0.01244
2.6624	0.01018	0.01035	0.01053				2.6624	0.01135	0.01146	0.01198
2.8672	0.00977	0.00995	0.01012				2.8672	0.01093	0.01104	0.01149
3.072	0.0094	0.0096	0.00975				3.072	0.0105	0.01063	0.01104
3.2256	0.00919	0.00928	0.00952				3.2256	0.01023	0.01024	0.01084
3.6352	0.00861	0.00868	0.00887				3.6352	0.00958	0.00958	0.01011
4.0448	0.00806	0.00812	0.00833				4.0448	0.00898	0.00896	0.00946
4.4544	0.00759	0.00763	0.00787				4.4544	0.00843	0.00845	0.00892
4.864	0.00715	0.00723	0.00743				4.864	0.00799	0.00799	0.00843
5.2736	0.00678	0.00683	0.00702				5.2736	0.00756	0.00756	0.00801
5.6832	0.00643	0.00646	0.0067				5.6832	0.00721	0.00722	0.00761
6.0928	0.00612	0.00618	0.00635				6.0928	0.00687	0.00686	0.00724
6.5024	0.00586	0.00591	0.00608				6.5024	0.00659	0.00656	0.00693
7.3216	0.00541	0.00543	0.0056				7.3216	0.00605	0.00603	0.00632
8.1408	0.00507	0.00503	0.00518				8.1408	0.00562	0.00556	0.00581
8.96	0.00471	0.00468	0.00483				8.96	0.00525	0.00518	0.00539
9.7792	0.00439	0.00438	0.00448				9.7792	0.00492	0.00482	0.00506
10.5984	0.00413	0.00411	0.00416				10.5984	0.00465	0.00453	0.00474
11.4176	0.00393	0.0039	0.00388				11.4176	0.0044	0.00424	0.00445
12.2368	0.00373	0.00368	0.00365				12.2368	0.00419	0.00398	0.00417
13.056	0.00354	0.00347	0.00345				13.056	0.00399	0.00378	0.00396
14.6944	0.0032	0.00311	0.00309				14.6944	0.00361	0.00341	0.0036
16.3328	0.00291	0.00281	0.00283				16.3328	0.00326	0.00309	0.00331
17.9712	0.00267	0.00258	0.00259				17.9712	0.003	0.00282	0.00302
19.6096	0.00246	0.00238	0.0024				19.6096	0.00278	0.00259	0.0028
21.248	0.00227	0.00225	0.00222				21.248	0.00259	0.00241	0.00259
22.8864	0.00212	0.00207	0.0021				22.8864	0.00244	0.00222	0.00241
24.5248	0.00203	0.00192	0.00198				24.5248	0.00225	0.00206	0.00223
26.1632	0.00193	0.0018	0.00187				26.1632	0.00212	0.00192	0.00211
29.44	0.00173	0.00162	0.00163				29.44	0.00191	0.00172	0.00188
32.7168	0.00154	0.00151	0.00145				32.7168	0.00173	0.00161	0.00174
35.9936	0.00135	0.00138	0.00131				35.9936	0.0016	0.00151	0.00156
39.2704	0.00128	0.00126	0.00119				39.2704	0.00144	0.00133	0.00136
42.5472	0.00118	0.00118	0.00113				42.5472	0.00128	0.00125	0.00127
45.824	0.00109	0.00111	0.00108				45.824	0.00123	0.00119	0.00119
49.1008	0.00103	0.00107	0.00101				49.1008	0.00107	0.00104	0.00106
52.3776	0.000959774	0.00103	0.000919465				52.3776	0.000985436	0.000953822	0.000985798
58.9312	0.000856326	0.000916981	0.000816519				58.9312	0.000833794	0.000840131	0.000870815
65.4848	0.000750139	0.000834441	0.00073116				65.4848	0.000746716	0.000740671	0.000730964
72.0384	0.000646409	0.000740068	0.00065484				72.0384	0.000685737	0.000729991	0.000684076
78.592	0.000604421	0.000606696	0.000613226				78.592	0.000654493	0.000695528	0.000654225
85.1456	0.000582702	0.0006021	0.000577206				85.1456	0.000625126	0.000701618	0.000603367
91.6992	0.000604492	0.000583149	0.000624145				91.6992	0.000602288	0.000618975	0.00063533
98.2528	0.000494477	0.000513365	0.000508045				98.2528	0.000547768	0.000478001	0.000558528
104.806	0.000432125	0.000436818	0.000474198				104.806	0.000481657	0.000434097	0.000456812
117.914	0.000391282	0.000305579	0.000418185				117.914	0.000380366	0.000344954	0.000348106
131.021	0.000484321	0.000306786	0.000414967				131.021	0.000380697	0.000337598	0.000289147
144.128	0.000447536	0.000289241	0.000316184				144.128	0.00036753	0.000357469	0.000278534
157.235	0.000343483	0.000242272	0.000263898				157.235	0.000243696	0.000249326	0.000267456
170.342	0.000265929	0.000228473	0.000223172				170.342	0.000272135	0.000187476	0.000254646
183.45	0.000311944	0.000166162	0.00023311				183.45	0.000212281	0.000270784	0.000260344
196.557	0.000263071	0.00012775	0.000187294				196.557	0.000139214	0.00027851	0.000228321
209.664	0.00022714	0.000189072	0.000160881				209.664	0.000154689	0.000245013	0.00019443
235.878	0.000120435	0.000194768	0.000177329				235.878	0.000144397	0.000128727	0.000254789
262.093	0.000171826	0.000173763	0.000155285				262.093	0.000244617	0.000148282	0.000163609
288.307	0.000206247	0.000167596	0.000151367				288.307	0.000135707	0.00012772	0.000163724
314.522	0.000234624	9.50398e-05	5.75338e-05				314.522	0.000149426	0.000100129	0.000183009
340.736	0.000262428	8.19573e-05	-4.10195e-06				340.736	0.000119312	0.000167976	0.000130847
366.95	0.00023626	1.69824e-05	7.24995e-05				366.95	8.7008e-06	0.000134497	-1.49796e-05
393.165	0.00017333	-1.49575e-05	0.000155882				393.165	3.71023e-05	0.00014493	9.64398e-06
419.379	0.000142384	2.47684e-05	0.000126859				419.379	0.000116095	9.51575e-05	5.69922e-05
471.808	9.94451e-05	-2.25873e-05	0.000122059				471.808	0.000158067	4.7958e-05	8.07061e-05
524.237	8.93737e-05	3.81512e-05	7.2709e-05				524.237	0.000113432	6.2909e-05	0.000114221
576.666	2.20387e-05	9.15382e-05	7.42338e-05				576.666	8.53847e-05	3.55168e-05	4.8963e-05
629.094	6.78119e-05	7.14769e-05	0.000127201				629.094	0.000190047	0.000115479	-8.66383e-05
681.523	4.84573e-05	4.6334e-05	0.000147653				681.523	8.82013e-05	4.0166e-05	4.82583e-05
733.952	9.47774e-05	-7.02231e-05	0.000187368				733.952	9.16303e-05	0.000112917	3.74953e-05
786.381	6.20936e-05	5.97692e-06	0.000105405				786.381	0.000117224	0.000150653	0.000141407
838.81	8.29694e-05	8.03718e-06	1.25893e-05				838.81	6.33906e-05	8.69947e-05	8.45147e-05
943.667	3.32351e-05	-1.79792e-05	-2.95382e-05				943.667	2.26836e-08	9.91171e-06	6.14402e-05
1048.52	-5.95644e-05	-1.27868e-05	7.17284e-05				1048.52	2.97262e-05	2.52425e-05	-1.2562e-05
1153.38	4.66882e-06	6.22893e-06	3.66451e-05				1153.38	-3.86043e-05	9.03993e-05	5.07172e-05
1258.24	3.61453e-05	6.85917e-05	8.84103e-05				1258.24	-9.63219e-06	7.35609e-05	4.39062e-05
1363.1	1.76908e-05	0.000113911	3.53465e-05				1363.1	3.70008e-05	7.47168e-05	6.05598e-06
1467.96	4.96874e-06	8.99854e-05	-1.39788e-05				1467.96	5.83398e-05	3.49256e-05	7.50836e-05
1572.81	1.03167e-05	-3.94256e-05	7.79102e-05				1572.81	8.90313e-05	5.61305e-05	2.38563e-05
1677.67	1.97917e-05	-4.24957e-05	9.53232e-05				1677.67	2.68519e-05	9.60308e-06	-1.30647e-05
1887.39	3.93745e-05	4.39127e-05	3.0594e-05				1887.39	3.10833e-05	3.95739e-05	-4.7362e-05
2097.1	3.39704e-06	6.12288e-05	-1.12046e-05				2097.1	3.98926e-05	4.60049e-05	4.7156e-05
2306.82	2.23069e-05	-3.64149e-05	-7.1472e-06				2306.82	6.69831e-05	5.17082e-05	1.6001e-05
2516.53	-4.48078e-05	-8.85137e-06	4.346e-05				2516.53	2.31322e-05	4.87004e-05	3.39677e-05
2726.25	-3.37849e-05	-2.00225e-05	2.92687e-05				2726.25	2.5628e-05	6.21725e-05	0.00011606
2935.96	-1.78955e-05	-2.81214e-05	4.49988e-05				2935.96	-1.411e-05	5.95228e-05	-1.04928e-06
3145.68	-8.50045e-06	-9.86644e-06	-8.49473e-06				3145.68	-1.00573e-05	-5.07036e-05	1.72807e-05
3355.39	-1.53194e-05	-6.08906e-06	3.02813e-06				3355.39	-3.18356e-06	8.08051e-06	1.30469e-05
3774.82	-7.00355e-06	-1.18864e-05	-1.22509e-05				3774.82	7.53887e-06	1.02516e-05	-3.0926e-05
4194.25	-8.10064e-07	2.72618e-05	1.63424e-05				4194.25	6.56059e-05	2.33404e-05	3.0572e-05
4613.68	5.88528e-05	-6.09328e-07	-3.13642e-05				4613.68	1.02215e-05	1.92937e-05	4.0146e-05
5033.11	-2.64573e-05	2.28397e-05	6.08173e-05				5033.11	5.75507e-05	4.2552e-05	1.52301e-05
5452.54	7.18132e-05	-3.29569e-05	8.50123e-06				5452.54	-2.47678e-05	-7.07272e-05	-4.52815e-05
5871.97	1.56932e-05	-2.80038e-05	-4.98848e-06				5871.97	-9.0933e-06	3.50324e-05	-6.12808e-05
6291.4	2.22976e-05	-2.53581e-05	2.6197e-05				6291.4	2.82251e-05	-2.65211e-06	1.72353e-05
6710.83	-1.55247e-05	-2.50468e-05	2.33083e-05				6710.83	3.33226e-05	-2.81994e-05	1.57752e-05
7549.7	8.70758e-06	-1.48258e-05	-4.74285e-05				7549.7	2.8994e-05	-1.71545e-05	5.18242e-05
8388.56	2.73554e-05	-7.1271e-06	-3.63924e-05				8388.56	6.83177e-06	2.22825e-06	-2.09496e-05
9227.42	2.63955e-06	-6.71793e-06	1.26908e-05				9227.42	2.32202e-05	4.03273e-05	-7.00532e-06
10066.3	2.25533e-05	-3.60954e-05	9.74423e-06				10066.3	1.17614e-05	-2.0072e-05	2.06787e-05
10905.1	1.61002e-05	2.20915e-05	1.07737e-05				10905.1	2.2646e-06	-1.62199e-05	4.46827e-05
11744	-2.68895e-05	1.26548e-05	-9.28572e-06				11744	1.3376e-05	-6.69788e-06	-7.92718e-06
12582.9	-7.92534e-05	-3.46223e-06	2.57291e-05				12582.9	4.72194e-05	2.95339e-05	2.5292e-05
13421.7	-7.3346e-06	-5.03861e-06	-2.09544e-06				13421.7	2.83221e-05	1.75701e-05	1.38678e-05
15099.4	1.72222e-05	1.09943e-05	-2.34063e-05				15099.4	3.44932e-05	2.72245e-05	2.0009e-05
16777.2	-2.81282e-05	-1.66083e-05	-3.02513e-05				16777.2	2.284e-05	-1.00337e-05	-1.7184e-06
18454.9	-1.13732e-05	1.82427e-05	2.39677e-05				18454.9	-1.31762e-05	6.95685e-07	-9.98471e-06
20132.6	1.48603e-05	1.87175e-05	6.21583e-06				20132.6	1.32625e-05	6.05006e-06	-4.75802e-06
21810.3	1.23733e-05	-1.70471e-05	1.72017e-05				21810.3	1.29733e-05	-1.03828e-07	5.97565e-06
23488.1	5.86727e-06	-1.96418e-05	2.10981e-06				23488.1	1.98959e-05	5.72199e-06	4.35998e-06
25165.8	1.41208e-05	1.85959e-05	1.7561e-05				25165.8	4.18002e-05	1.1783e-05	-7.47103e-06
26843.5	2.71545e-05	-2.31845e-05	-7.01313e-06				26843.5	3.89758e-05	2.50728e-05	-3.00844e-05
30198.9	-8.4028e-06	-1.24601e-05	-4.92009e-06				30198.9	3.92259e-05	-1.18395e-05	-1.18506e-05
33554.4	6.90186e-06	2.39873e-05	-1.70017e-05				33554.4	2.6773e-06	-2.06168e-06	-1.67565e-06
36909.8	-1.25389e-05	-1.40182e-05	-8.77316e-06				36909.8	2.11362e-05	1.39908e-05	-3.13092e-05
40265.3	-9.96701e-06	-5.85478e-07	2.50176e-05				40265.3	-8.96184e-06	-4.87465e-07	-6.14907e-06
43620.7	-3.24769e-05	-7.21423e-06	3.75597e-05				43620.7	4.77813e-06	-5.44832e-06	-7.20854e-06
46976.2	5.77487e-06	1.52506e-06	-8.23782e-06				46976.2	-1.64819e-05	-3.01637e-06	-7.44687e-06
50331.6	-7.65968e-06	1.59157e-06	-2.12491e-05				50331.6	-7.19735e-06	-9.12591e-06	4.74396e-07
53687	-8.55608e-06	-2.3895e-05	-2.63803e-05				53687	8.57428e-06	-2.17988e-05	1.06674e-05
60397.9	9.37077e-06	4.21612e-07	-1.15017e-05				60397.9	1.09313e-05	3.20432e-05	-4.49959e-06
67108.8	-8.18117e-06	-4.65634e-06	-2.08251e-05				67108.8	2.57338e-06	2.85919e-05	5.4703e-08
73819.7	-7.53048e-06	-5.01358e-06	-9.35476e-06				73819.7	-9.4795e-06	3.68045e-05	-1.94071e-05
80530.6	5.64429e-06	-4.30336e-06	-2.42834e-06				80530.6	1.77155e-05	6.56644e-06	-4.70697e-06
87241.5	-3.27816e-06	-1.23301e-05	-2.61445e-06				87241.5	7.39895e-06	-1.61922e-06	-1.93212e-05
93952.4	1.19704e-05	-8.4434e-07	2.30599e-06				93952.4	4.24964e-06	-5.82026e-06	-3.99662e-06
100663	-6.20639e-07	6.30097e-07	-4.60045e-06				100663	-1.09196e-05	1.52067e-05	-3.84104e-06
107374	3.0622e-06	1.13759e-05	6.18138e-06				107374	-5.24939e-06	-1.6209e-05	9.39982e-07
120796	-1.30188e-05	1.05084e-05	-3.42024e-07				120796	-7.68574e-06	-2.94484e-05	6.86505e-06
134218	7.67631e-06	8.24632e-06	1.53476e-05				134218	-9.87972e-06	6.00829e-06	-1.08283e-05
147639	7.8899e-06	4.21801e-06	-5.2373e-06				147639	3.9363e-08	-6.35282e-06	1.71124e-06
161061	1.07007e-05	-7.63665e-06	-7.43357e-06				161061	-6.83847e-07	7.46054e-06	-7.10244e-07
174483	-8.64095e-06	-5.34192e-06	6.74751e-06				174483	1.84068e-07	-4.30896e-06	3.64495e-06
187905	-1.28872e-05	-3.76862e-06	-7.5742e-06				187905	-1.53131e-05	-2.69799e-05	-5.94764e-07
201327	-9.85539e-06	-5.20702e-06	-6.90754e-06				201327	-1.55832e-05	1.0946e-07	2.12008e-06

## Sheet: Figure 4b
Figure 4 b
iGluN1 LBD A480C-N521Y monomer APO							iGluN1 LBD A480C-N521Y dimer APO
Lag time τ (ms)	1	2	3				Lag time τ (ms)	1	2	3
3.75e-05	0.06158	0.05935	0.05543				3.75e-05	0.03535	0.03961	0.04733
4.375e-05	0.05598	0.05749	0.05103				4.375e-05	0.03528	0.03947	0.04508
5e-05	0.05955	0.05688	0.05011				5e-05	0.03211	0.03937	0.04761
5.625e-05	0.05264	0.05165	0.04966				5.625e-05	0.0328	0.0427	0.04323
6.25e-05	0.05006	0.04721	0.04505				6.25e-05	0.03413	0.04143	0.04306
6.875e-05	0.04902	0.04621	0.05006				6.875e-05	0.03535	0.04181	0.04629
7.5e-05	0.05297	0.05406	0.05259				7.5e-05	0.03492	0.0397	0.04779
8.125e-05	0.05434	0.04837	0.05128				8.125e-05	0.0324	0.03951	0.04254
8.75e-05	0.05028	0.04092	0.03933				8.75e-05	0.03031	0.03366	0.03937
9.375e-05	0.05357	0.05049	0.04541				9.375e-05	0.03628	0.04167	0.04087
0.0001	0.05232	0.05002	0.04485				0.0001	0.03544	0.0443	0.04277
0.0001125	0.04963	0.04487	0.05086				0.0001125	0.03261	0.04049	0.03492
0.000125	0.04515	0.04785	0.05058				0.000125	0.032	0.04369	0.03964
0.0001375	0.04787	0.04893	0.04785				0.0001375	0.03451	0.03731	0.03772
0.00015	0.04926	0.04383	0.05068				0.00015	0.02964	0.03623	0.03784
0.0001625	0.05343	0.04908	0.04772				0.0001625	0.03092	0.03152	0.03629
0.000175	0.05394	0.0486	0.04372				0.000175	0.03276	0.03252	0.03404
0.0001875	0.047	0.04963	0.04817				0.0001875	0.0299	0.04217	0.03976
0.0002	0.05163	0.04689	0.0484				0.0002	0.02944	0.03539	0.03767
0.000225	0.04847	0.0495	0.04449				0.000225	0.03084	0.03279	0.03973
0.00025	0.0477	0.04704	0.04798				0.00025	0.03233	0.03501	0.03807
0.000275	0.04811	0.04398	0.04864				0.000275	0.03062	0.03432	0.03978
0.0003	0.04469	0.04499	0.04669				0.0003	0.02988	0.03479	0.03649
0.000325	0.04979	0.04851	0.04438				0.000325	0.02888	0.03131	0.03829
0.00035	0.04772	0.04623	0.04133				0.00035	0.02922	0.03493	0.03711
0.000375	0.04812	0.04912	0.04206				0.000375	0.03306	0.03312	0.03407
0.0004	0.04722	0.04434	0.04292				0.0004	0.032	0.03363	0.03803
0.00045	0.04579	0.04257	0.0444				0.00045	0.0283	0.03343	0.03463
0.0005	0.0494	0.0451	0.04372				0.0005	0.02962	0.03388	0.03889
0.00055	0.04685	0.04674	0.0462				0.00055	0.02931	0.03295	0.04065
0.0006	0.04608	0.04298	0.04749				0.0006	0.02925	0.03509	0.03723
0.00065	0.04801	0.04494	0.0442				0.00065	0.02931	0.03362	0.03698
0.0007	0.04582	0.04448	0.04431				0.0007	0.02844	0.03427	0.03784
0.00075	0.04562	0.04566	0.04399				0.00075	0.03121	0.03221	0.03575
0.0008	0.04628	0.04492	0.0442				0.0008	0.02834	0.03444	0.03638
0.0009	0.04509	0.04624	0.04447				0.0009	0.02967	0.03501	0.03596
0.001	0.04565	0.04377	0.04581				0.001	0.02965	0.03466	0.03768
0.0011	0.04455	0.04383	0.04233				0.0011	0.03067	0.0327	0.03609
0.0012	0.04535	0.04547	0.04362				0.0012	0.02722	0.03397	0.03706
0.0013	0.04563	0.04334	0.04423				0.0013	0.02858	0.03307	0.03795
0.0014	0.04525	0.04374	0.04531				0.0014	0.02863	0.0332	0.03519
0.0015	0.0446	0.04201	0.04339				0.0015	0.0276	0.03264	0.0367
0.0016	0.04622	0.04341	0.04258				0.0016	0.0276	0.03293	0.0365
0.0018	0.04502	0.04393	0.04339				0.0018	0.02729	0.03274	0.03547
0.002	0.04602	0.04299	0.04224				0.002	0.02878	0.03258	0.03565
0.0022	0.04508	0.04204	0.04212				0.0022	0.02721	0.03219	0.03515
0.0024	0.04474	0.04214	0.04147				0.0024	0.02832	0.03305	0.03517
0.0026	0.04413	0.04309	0.04111				0.0026	0.02716	0.03182	0.03487
0.0028	0.04433	0.04223	0.0421				0.0028	0.02733	0.03138	0.03413
0.003	0.04469	0.0415	0.04212				0.003	0.02821	0.03223	0.03533
0.0032	0.04412	0.0422	0.04152				0.0032	0.02772	0.03234	0.03558
0.0036	0.04425	0.04278	0.04103				0.0036	0.02685	0.03206	0.03458
0.004	0.04239	0.04142	0.04186				0.004	0.02733	0.03195	0.03507
0.0044	0.04366	0.04154	0.04067				0.0044	0.02731	0.03068	0.03502
0.0048	0.04252	0.04172	0.04188				0.0048	0.02677	0.03226	0.03429
0.0052	0.04304	0.04167	0.04111				0.0052	0.02663	0.03179	0.03458
0.0056	0.04227	0.04084	0.04116				0.0056	0.02623	0.03158	0.03411
0.006	0.04164	0.04028	0.04112				0.006	0.0266	0.03124	0.03513
0.0064	0.04286	0.0405	0.04104				0.0064	0.02659	0.03119	0.03467
0.0072	0.04216	0.04042	0.04084				0.0072	0.02609	0.03137	0.03395
0.008	0.04205	0.0404	0.04003				0.008	0.02637	0.03107	0.03465
0.0088	0.04196	0.04011	0.04043				0.0088	0.02612	0.0308	0.03385
0.0096	0.04133	0.04078	0.03966				0.0096	0.02677	0.03066	0.03453
0.0104	0.04117	0.04013	0.03973				0.0104	0.0263	0.03028	0.03386
0.0112	0.04182	0.04005	0.03943				0.0112	0.02566	0.03039	0.03383
0.012	0.04122	0.03987	0.03941				0.012	0.02598	0.03029	0.03432
0.0128	0.04116	0.03943	0.0393				0.0128	0.02569	0.03065	0.03392
0.0144	0.04101	0.03922	0.03932				0.0144	0.02566	0.03043	0.03335
0.016	0.0405	0.03946	0.0389				0.016	0.02586	0.0302	0.03315
0.0176	0.04049	0.03872	0.03849				0.0176	0.02582	0.03013	0.03355
0.0192	0.04044	0.03828	0.0387				0.0192	0.02559	0.03	0.03302
0.0208	0.04	0.03834	0.03785				0.0208	0.02543	0.03008	0.0331
0.0224	0.0406	0.03859	0.03801				0.0224	0.02545	0.02973	0.033
0.024	0.03994	0.0382	0.03769				0.024	0.02556	0.02975	0.03263
0.0256	0.03962	0.03827	0.03759				0.0256	0.02503	0.02957	0.03264
0.0288	0.0394	0.03812	0.0375				0.0288	0.02504	0.02938	0.03244
0.032	0.03937	0.03772	0.03714				0.032	0.02491	0.02937	0.03205
0.0352	0.03934	0.03745	0.03703				0.0352	0.02485	0.02927	0.03207
0.0384	0.03912	0.03712	0.03712				0.0384	0.02489	0.02872	0.03268
0.0416	0.03864	0.03714	0.0368				0.0416	0.02469	0.02881	0.0319
0.0448	0.03855	0.03699	0.03672				0.0448	0.02453	0.02883	0.03147
0.048	0.03844	0.03686	0.0362				0.048	0.02454	0.0289	0.03174
0.0512	0.03839	0.03656	0.03637				0.0512	0.0245	0.0287	0.03163
0.0576	0.03802	0.0363	0.03598				0.0576	0.02418	0.02839	0.03148
0.064	0.03774	0.0363	0.03579				0.064	0.02418	0.02828	0.03112
0.0704	0.03746	0.03598	0.03544				0.0704	0.02399	0.02796	0.03109
0.0768	0.03714	0.03553	0.03514				0.0768	0.02388	0.02802	0.03075
0.0832	0.03692	0.03535	0.03513				0.0832	0.02376	0.02789	0.03092
0.0896	0.03665	0.03518	0.03489				0.0896	0.02362	0.02766	0.03052
0.096	0.03668	0.03505	0.03488				0.096	0.02355	0.02762	0.03037
0.1024	0.03637	0.03493	0.03456				0.1024	0.0233	0.02752	0.03015
0.1152	0.03587	0.03438	0.03407				0.1152	0.02313	0.02701	0.02998
0.128	0.03552	0.03397	0.03365				0.128	0.02302	0.02695	0.02957
0.1408	0.03511	0.03379	0.03337				0.1408	0.02265	0.02677	0.0294
0.1536	0.03498	0.0335	0.03313				0.1536	0.02263	0.0266	0.02934
0.1664	0.03461	0.03326	0.0328				0.1664	0.02235	0.02634	0.02897
0.1792	0.03416	0.03286	0.03242				0.1792	0.02219	0.02613	0.02885
0.192	0.03406	0.03265	0.03219				0.192	0.02208	0.02576	0.0285
0.2048	0.03366	0.03229	0.03195				0.2048	0.02182	0.02551	0.02837
0.2304	0.03307	0.03167	0.03144				0.2304	0.02155	0.02524	0.02784
0.256	0.03271	0.03134	0.03095				0.256	0.02123	0.02489	0.02747
0.2816	0.03223	0.03073	0.03039				0.2816	0.021	0.02458	0.02724
0.3072	0.03163	0.0302	0.03002				0.3072	0.02067	0.02425	0.02685
0.3328	0.03122	0.02979	0.02948				0.3328	0.02044	0.02388	0.02649
0.3584	0.03073	0.02938	0.02914				0.3584	0.0201	0.02367	0.02606
0.384	0.03025	0.02904	0.0287				0.384	0.01985	0.02332	0.02585
0.4096	0.02987	0.02865	0.0283				0.4096	0.01966	0.02305	0.02549
0.4608	0.02902	0.02791	0.02759				0.4608	0.01922	0.02254	0.02485
0.512	0.02834	0.02715	0.02695				0.512	0.01878	0.02198	0.02424
0.5632	0.02768	0.02653	0.02621				0.5632	0.01837	0.02155	0.02371
0.6144	0.02705	0.02585	0.0256				0.6144	0.01808	0.02095	0.02329
0.6656	0.0264	0.02524	0.02506				0.6656	0.01769	0.02058	0.02279
0.7168	0.02591	0.02474	0.02459				0.7168	0.01734	0.0202	0.02226
0.768	0.02532	0.02428	0.02415				0.768	0.01704	0.01983	0.02193
0.8192	0.02483	0.02378	0.02352				0.8192	0.01668	0.01944	0.02147
0.9216	0.02387	0.02273	0.02253				0.9216	0.01609	0.01876	0.02064
1.024	0.02286	0.02192	0.02172				1.024	0.01559	0.01813	0.01993
1.1264	0.02204	0.02112	0.02089				1.1264	0.01507	0.0175	0.01931
1.2288	0.02128	0.02039	0.02014				1.2288	0.01457	0.01692	0.01867
1.3312	0.02061	0.01972	0.01949				1.3312	0.01412	0.01643	0.01814
1.4336	0.0199	0.01908	0.01886				1.4336	0.01372	0.01598	0.01764
1.536	0.01936	0.01845	0.01824				1.536	0.01334	0.01545	0.017
1.6384	0.01877	0.01791	0.0177				1.6384	0.013	0.01503	0.01656
1.8432	0.01767	0.01689	0.01667				1.8432	0.01231	0.01423	0.01573
2.048	0.01675	0.016	0.0158				2.048	0.01168	0.01353	0.01493
2.2528	0.01596	0.0152	0.01499				2.2528	0.01116	0.01284	0.01424
2.4576	0.01516	0.0145	0.01422				2.4576	0.01066	0.01231	0.01359
2.6624	0.01447	0.01387	0.01364				2.6624	0.01018	0.0118	0.01302
2.8672	0.01377	0.01326	0.01303				2.8672	0.00976	0.01126	0.01251
3.072	0.0132	0.0127	0.01248				3.072	0.00939	0.01081	0.012
3.2256	0.01283	0.01234	0.01211				3.2256	0.00917	0.01052	0.01172
3.6352	0.01188	0.01143	0.0112				3.6352	0.00854	0.00979	0.01092
4.0448	0.01107	0.01067	0.01044				4.0448	0.00798	0.00915	0.01021
4.4544	0.01033	0.00986	0.00974				4.4544	0.0075	0.0086	0.00954
4.864	0.00971	0.00927	0.00913				4.864	0.0071	0.00811	0.00901
5.2736	0.00915	0.00869	0.00865				5.2736	0.00673	0.00769	0.00854
5.6832	0.00865	0.00823	0.00815				5.6832	0.00643	0.00727	0.00812
6.0928	0.00824	0.0078	0.00773				6.0928	0.0061	0.00694	0.00772
6.5024	0.00788	0.0074	0.00733				6.5024	0.00583	0.00666	0.00737
7.3216	0.00719	0.00675	0.0067				7.3216	0.00532	0.0061	0.00676
8.1408	0.00661	0.00619	0.00617				8.1408	0.00489	0.00566	0.0062
8.96	0.00613	0.00574	0.00572				8.96	0.00455	0.00527	0.00575
9.7792	0.00565	0.00531	0.00529				9.7792	0.00428	0.00488	0.00535
10.5984	0.00529	0.00496	0.00498				10.5984	0.00398	0.00455	0.00499
11.4176	0.00493	0.00466	0.00463				11.4176	0.00374	0.00428	0.0047
12.2368	0.00464	0.00441	0.00436				12.2368	0.00357	0.00401	0.00442
13.056	0.00436	0.00416	0.00412				13.056	0.0034	0.00379	0.00421
14.6944	0.00386	0.00369	0.00372				14.6944	0.00307	0.00342	0.00381
16.3328	0.00352	0.00334	0.00338				16.3328	0.00284	0.00323	0.00349
17.9712	0.0032	0.00314	0.00307				17.9712	0.00268	0.00304	0.00321
19.6096	0.00304	0.00282	0.00281				19.6096	0.00242	0.0028	0.00297
21.248	0.00285	0.00259	0.00259				21.248	0.00226	0.00256	0.00277
22.8864	0.00271	0.00245	0.00236				22.8864	0.00211	0.00239	0.00254
24.5248	0.00253	0.0023	0.00218				24.5248	0.002	0.00228	0.00241
26.1632	0.00236	0.00211	0.00204				26.1632	0.0019	0.00217	0.00227
29.44	0.00214	0.00192	0.00183				29.44	0.00168	0.00195	0.002
32.7168	0.00198	0.00178	0.00164				32.7168	0.00154	0.00178	0.00189
35.9936	0.00182	0.00158	0.00141				35.9936	0.00144	0.00171	0.00172
39.2704	0.00166	0.0014	0.00127				39.2704	0.0013	0.00155	0.00165
42.5472	0.0015	0.00128	0.00129				42.5472	0.00123	0.00152	0.00157
45.824	0.00139	0.00126	0.00123				45.824	0.00116	0.00142	0.00143
49.1008	0.00126	0.00119	0.00117				49.1008	0.0011	0.00128	0.00134
52.3776	0.00114	0.00107	0.00103				52.3776	0.00103	0.00122	0.0013
58.9312	0.000973771	0.000938041	0.00085631				58.9312	0.00085819	0.0011	0.00115
65.4848	0.000889109	0.000878315	0.00073377				65.4848	0.000826193	0.000959965	0.00109
72.0384	0.000827016	0.000823768	0.000671853				72.0384	0.000821248	0.00086033	0.000965734
78.592	0.000762035	0.000669511	0.000670342				78.592	0.000774514	0.000740265	0.000814498
85.1456	0.000739634	0.00057811	0.000623065				85.1456	0.000723609	0.000704482	0.00074359
91.6992	0.000627993	0.000604452	0.000571706				91.6992	0.000685711	0.0005834	0.0006811
98.2528	0.00071036	0.000583105	0.000526649				98.2528	0.000651543	0.000497721	0.000597896
104.806	0.000664762	0.000527302	0.00052532				104.806	0.000604154	0.000488701	0.000565928
117.914	0.000471145	0.000586201	0.000412808				117.914	0.000528336	0.000562566	0.000509855
131.021	0.000408188	0.000426586	0.000324732				131.021	0.000470987	0.000465771	0.000547736
144.128	0.000406545	0.000494308	0.000309699				144.128	0.00049367	0.000497392	0.000381112
157.235	0.000467037	0.000452979	0.000265345				157.235	0.000485382	0.000512971	0.00036301
170.342	0.00037106	0.000358726	0.000266136				170.342	0.00034455	0.000399241	0.000347379
183.45	0.000437431	0.000294178	0.000229932				183.45	0.000391676	0.000302506	0.000367956
196.557	0.000385608	0.000243982	0.000221714				196.557	0.000358175	0.000277646	0.000395697
209.664	0.000324968	0.000294694	9.33582e-05				209.664	0.000338617	0.000307164	0.000341227
235.878	0.000250164	0.000131707	7.57006e-05				235.878	0.000350907	0.000332145	0.000359288
262.093	0.000125171	0.000183105	6.55832e-05				262.093	0.000359116	0.000279235	0.000210545
288.307	7.66109e-05	0.000134537	0.000109682				288.307	0.000260372	0.000311062	0.000144695
314.522	0.000166123	0.000219986	0.00013709				314.522	0.000195273	0.000245949	0.000207848
340.736	0.000158215	0.000160364	0.000121016				340.736	0.000242293	0.000227596	0.000197853
366.95	0.000265093	0.000187923	4.2691e-05				366.95	0.000235787	0.000309242	0.000168254
393.165	0.000248007	0.000179191	9.06376e-05				393.165	0.000266355	0.000330332	0.000265351
419.379	0.000200104	0.000159564	4.31981e-05				419.379	0.000320398	0.000311224	0.000251856
471.808	3.36712e-05	0.000196025	8.59358e-05				471.808	0.000327095	0.00026256	0.000249113
524.237	3.75987e-05	0.000121145	8.66197e-05				524.237	0.000318799	0.000252523	0.00033494
576.666	7.66401e-05	7.8852e-05	8.19385e-05				576.666	0.000216256	0.000203185	0.000210979
629.094	4.01536e-05	0.000126799	9.85797e-05				629.094	0.000189366	0.000218077	0.000180741
681.523	0.000135311	8.37684e-05	1.24134e-06				681.523	0.000290186	0.000208299	0.000132562
733.952	0.000157123	0.000133172	6.69124e-05				733.952	0.000218105	0.000215765	7.96724e-05
786.381	7.77374e-05	2.77219e-05	2.31937e-05				786.381	0.000189734	0.000128454	0.00020106
838.81	2.91348e-05	1.47732e-05	6.13313e-05				838.81	0.000215345	0.00017857	0.000153871
943.667	5.96313e-05	2.81525e-05	8.30558e-05				943.667	0.000214676	0.00015842	0.000156253
1048.52	6.96082e-06	-6.64793e-06	0.000103164				1048.52	0.000216813	0.00023017	0.000190983
1153.38	0.000109092	3.87193e-05	1.05065e-05				1153.38	0.000324667	0.000195604	0.000155351
1258.24	4.20926e-05	2.75477e-05	3.55302e-05				1258.24	0.000285885	0.000232669	0.00013416
1363.1	0.000158249	-1.76517e-05	6.99257e-06				1363.1	0.000309794	0.000190783	0.000127277
1467.96	3.28285e-06	-1.23107e-05	3.70669e-05				1467.96	0.000227831	0.00025772	9.31014e-05
1572.81	8.98728e-06	-2.45749e-05	4.14872e-05				1572.81	0.000199952	0.000160227	0.000103552
1677.67	3.3541e-06	6.40061e-05	2.58319e-05				1677.67	0.000208009	0.000181448	0.00013612
1887.39	2.96102e-05	6.81006e-05	-1.34261e-06				1887.39	0.000271263	0.000173392	9.88863e-05
2097.1	3.58002e-05	-1.21972e-06	-5.8462e-06				2097.1	0.000212147	0.000177621	0.000127276
2306.82	8.25381e-05	5.28997e-05	-2.31905e-06				2306.82	0.000183351	0.00016934	0.000131579
2516.53	7.86083e-05	-2.51558e-05	-1.92249e-05				2516.53	0.000197195	0.000215252	9.23596e-05
2726.25	3.73935e-05	7.68589e-05	-1.99558e-05				2726.25	0.000246398	0.000225664	0.000127411
2935.96	0.00018221	7.88178e-05	8.56659e-06				2935.96	0.000243513	0.000199913	0.000195317
3145.68	0.000135822	-9.73085e-07	4.84725e-05				3145.68	0.000232261	0.000124165	8.93031e-05
3355.39	6.68406e-05	4.33541e-06	0.000112086				3355.39	0.000259463	0.000166564	7.97988e-05
3774.82	6.29085e-05	2.58565e-05	3.2258e-05				3774.82	0.000210783	0.000229646	8.73977e-05
4194.25	5.44967e-06	1.10393e-05	2.65962e-05				4194.25	0.000172281	0.000223422	9.42237e-05
4613.68	5.10427e-05	-5.52355e-06	1.70012e-05				4613.68	0.000172059	0.000185843	7.90821e-05
5033.11	-2.48433e-05	1.98258e-05	2.042e-05				5033.11	0.000215433	0.000222975	3.83369e-05
5452.54	9.69249e-06	1.40815e-05	-1.74297e-05				5452.54	0.000212575	0.000191824	5.19001e-05
5871.97	2.43468e-05	1.68642e-05	-5.1164e-06				5871.97	0.000162932	0.000181468	9.58313e-05
6291.4	6.76812e-05	5.46721e-05	-4.89144e-05				6291.4	0.000216349	0.000166419	8.6453e-05
6710.83	3.38512e-05	4.30442e-05	-4.66467e-05				6710.83	0.000233067	0.000174185	6.04317e-05
7549.7	-1.25694e-06	3.23999e-05	-1.75367e-05				7549.7	0.000201326	0.000210819	2.21785e-05
8388.56	-2.39491e-05	4.61206e-05	2.92529e-05				8388.56	0.000213215	0.000180124	3.33877e-05
9227.42	-2.36857e-05	-3.02413e-06	3.48093e-05				9227.42	0.00019133	0.00020242	5.59412e-05
10066.3	-1.74319e-06	3.46291e-05	5.24457e-06				10066.3	0.000195057	0.000156418	5.46976e-05
10905.1	4.22963e-05	-2.03173e-06	-6.99047e-05				10905.1	0.00019363	0.000202585	5.46179e-05
11744	7.54618e-05	-2.45308e-05	9.89043e-07				11744	0.000199564	0.000191823	0.0001135
12582.9	4.67614e-05	7.69987e-05	7.58401e-06				12582.9	0.000203589	0.000168711	0.000150604
13421.7	4.3376e-05	4.12124e-05	-1.72313e-05				13421.7	0.000158552	0.00015625	9.02502e-05
15099.4	2.32674e-05	2.32698e-05	1.48676e-05				15099.4	0.000136355	0.000179597	0.000110115
16777.2	2.75629e-05	-3.20191e-05	2.72283e-05				16777.2	0.000161009	0.000157923	0.0001091
18454.9	-5.28057e-05	-5.85939e-06	2.68999e-05				18454.9	0.000166261	0.000178088	9.73279e-05
20132.6	-1.68496e-05	-1.0005e-05	1.09606e-06				20132.6	0.000164635	0.000183715	4.59263e-05
21810.3	-2.93413e-05	8.79717e-06	1.01104e-05				21810.3	0.000190004	0.00018895	4.58574e-05
23488.1	-5.76351e-06	5.38966e-05	5.88031e-05				23488.1	0.000197098	0.000169091	4.30371e-05
25165.8	1.75303e-05	1.2043e-05	1.2878e-05				25165.8	0.000185133	0.000176743	4.62018e-05
26843.5	4.33805e-05	2.98609e-05	-4.44707e-07				26843.5	0.000128111	0.00016088	1.95538e-05
30198.9	3.27098e-05	1.78963e-05	-1.63256e-05				30198.9	0.000147034	0.000132374	6.01372e-05
33554.4	5.49454e-06	1.89099e-05	2.48153e-06				33554.4	0.000148564	0.000126379	6.06456e-05
36909.8	3.52535e-05	1.81672e-05	-7.4249e-06				36909.8	0.000171257	0.000122948	4.2609e-05
40265.3	3.75381e-05	2.59213e-05	7.21055e-07				40265.3	0.000140787	0.000125567	5.00877e-05
43620.7	9.919e-06	-1.80064e-06	1.64301e-06				43620.7	0.000148494	0.000108414	5.00085e-05
46976.2	-1.65711e-05	2.66682e-05	1.6122e-05				46976.2	0.000131495	0.000128538	3.76965e-05
50331.6	1.41159e-05	2.21126e-05	-8.31598e-06				50331.6	0.00011721	0.000129198	5.22067e-05
53687	4.73741e-05	2.23325e-05	1.31508e-05				53687	7.03999e-05	8.09326e-05	1.33371e-05
60397.9	1.85305e-05	5.13529e-06	-2.3156e-06				60397.9	8.03917e-05	7.45639e-05	3.15518e-05
67108.8	1.54577e-05	9.6629e-06	-1.43322e-06				67108.8	0.000104649	7.22888e-05	2.99882e-05
73819.7	-2.46655e-05	1.01104e-05	3.35131e-06				73819.7	9.06181e-05	7.58563e-05	3.85158e-05
80530.6	3.47635e-05	2.16261e-06	9.66227e-06				80530.6	9.58641e-05	7.86677e-05	3.3415e-05
87241.5	5.839e-06	3.21138e-06	5.9562e-06				87241.5	7.36121e-05	7.55759e-05	3.07254e-05
93952.4	5.01327e-05	5.29561e-06	-3.24397e-06				93952.4	8.72762e-05	5.78421e-05	2.48121e-05
100663	-2.32118e-05	9.95495e-06	-3.00717e-06				100663	9.32876e-05	6.57581e-05	3.46222e-05
107374	1.78577e-05	-3.10405e-06	4.13127e-06				107374	5.57303e-05	1.66919e-05	1.46499e-05
120796	7.80747e-06	-5.70601e-06	6.11406e-06				120796	4.91751e-05	2.37566e-05	1.78169e-05
134218	1.20908e-05	-4.92718e-06	1.43354e-05				134218	4.24196e-05	4.82557e-05	1.80573e-05
147639	2.48018e-07	3.43489e-06	1.21784e-05				147639	6.87685e-05	4.18273e-05	-3.94283e-06
161061	-2.12828e-06	3.35306e-06	-1.46725e-05				161061	7.17234e-05	5.38287e-05	5.04018e-06
174483	-1.73028e-05	-9.97242e-07	-3.47122e-06				174483	5.13755e-05	3.06017e-05	2.0187e-05
187905	-2.77213e-05	1.45917e-06	-3.5063e-06				187905	7.17012e-05	3.58479e-05	4.10409e-05
201327	5.13143e-06	1.88565e-06	1.5721e-05				201327	4.29599e-05	3.99135e-05	3.88675e-05
iGluN1 LBD A480C-N521Y dimer + Glycin
Lag time τ (ms)	1	2	3
3.75e-05	0.02945	0.02657	0.03309
4.375e-05	0.02851	0.02844	0.03064
5e-05	0.02358	0.02677	0.02608
5.625e-05	0.02492	0.02733	0.02844
6.25e-05	0.02425	0.02579	0.0278
6.875e-05	0.02375	0.02994	0.02573
7.5e-05	0.02718	0.02745	0.0257
8.125e-05	0.02524	0.02702	0.02523
8.75e-05	0.02534	0.02909	0.02801
9.375e-05	0.02616	0.02617	0.02445
0.0001	0.0269	0.02603	0.02807
0.0001125	0.02649	0.02751	0.03015
0.000125	0.02693	0.026	0.02623
0.0001375	0.02605	0.02497	0.02218
0.00015	0.02367	0.02679	0.02782
0.0001625	0.02711	0.02625	0.0259
0.000175	0.02528	0.02405	0.02266
0.0001875	0.02698	0.02404	0.02679
0.0002	0.02463	0.02413	0.02704
0.000225	0.02477	0.02504	0.02352
0.00025	0.02443	0.02722	0.02447
0.000275	0.02431	0.02505	0.02412
0.0003	0.02402	0.0267	0.02552
0.000325	0.02616	0.02501	0.0257
0.00035	0.02329	0.02561	0.02453
0.000375	0.02496	0.02538	0.02538
0.0004	0.0244	0.02467	0.02534
0.00045	0.02492	0.02344	0.02597
0.0005	0.02392	0.02419	0.02484
0.00055	0.02414	0.024	0.02575
0.0006	0.02346	0.02489	0.02642
0.00065	0.0244	0.02477	0.02597
0.0007	0.02445	0.0243	0.02501
0.00075	0.02377	0.02472	0.02534
0.0008	0.02374	0.02436	0.02526
0.0009	0.02403	0.02431	0.02439
0.001	0.02427	0.02415	0.02537
0.0011	0.02411	0.02447	0.02419
0.0012	0.02456	0.02408	0.02449
0.0013	0.0251	0.02539	0.0249
0.0014	0.02439	0.02526	0.02441
0.0015	0.02512	0.02584	0.0249
0.0016	0.02463	0.02526	0.02574
0.0018	0.02413	0.02454	0.0248
0.002	0.02442	0.02487	0.02514
0.0022	0.02371	0.02451	0.02495
0.0024	0.02435	0.02413	0.02439
0.0026	0.02478	0.02469	0.02428
0.0028	0.02368	0.02422	0.02548
0.003	0.02401	0.0245	0.02455
0.0032	0.02421	0.02467	0.02451
0.0036	0.02406	0.02466	0.02492
0.004	0.0243	0.02476	0.02483
0.0044	0.0242	0.02423	0.0248
0.0048	0.0243	0.02476	0.02474
0.0052	0.02411	0.0239	0.02498
0.0056	0.02417	0.02408	0.0246
0.006	0.02372	0.02416	0.02481
0.0064	0.02378	0.02421	0.0247
0.0072	0.02382	0.02416	0.02459
0.008	0.02377	0.02424	0.0246
0.0088	0.02415	0.02439	0.0246
0.0096	0.02393	0.02425	0.0244
0.0104	0.02402	0.02433	0.02471
0.0112	0.0239	0.02432	0.02482
0.012	0.02371	0.0243	0.02437
0.0128	0.0238	0.02416	0.02452
0.0144	0.02359	0.02425	0.02447
0.016	0.02366	0.0241	0.02423
0.0176	0.02351	0.02412	0.02449
0.0192	0.02362	0.02396	0.02458
0.0208	0.02367	0.02402	0.02421
0.0224	0.02386	0.02404	0.02435
0.024	0.02359	0.02396	0.02429
0.0256	0.02364	0.02385	0.02436
0.0288	0.02351	0.02381	0.02437
0.032	0.02356	0.024	0.02429
0.0352	0.02348	0.02379	0.02416
0.0384	0.02347	0.02373	0.02419
0.0416	0.02358	0.02366	0.02383
0.0448	0.02336	0.02371	0.02396
0.048	0.02332	0.02348	0.02388
0.0512	0.02339	0.02355	0.02394
0.0576	0.02315	0.02344	0.02401
0.064	0.02323	0.02344	0.02385
0.0704	0.02305	0.02346	0.0238
0.0768	0.02309	0.02336	0.02374
0.0832	0.0228	0.02318	0.02359
0.0896	0.02279	0.02308	0.02356
0.096	0.02281	0.02321	0.02338
0.1024	0.02269	0.02301	0.02344
0.1152	0.02259	0.02286	0.02325
0.128	0.02241	0.0228	0.02316
0.1408	0.02233	0.02259	0.023
0.1536	0.02217	0.02253	0.02281
0.1664	0.02211	0.02234	0.02268
0.1792	0.02187	0.02222	0.02251
0.192	0.02177	0.02202	0.02238
0.2048	0.0217	0.02193	0.0223
0.2304	0.02141	0.02172	0.02205
0.256	0.02117	0.02142	0.0218
0.2816	0.02093	0.02121	0.02151
0.3072	0.02074	0.02098	0.02131
0.3328	0.02048	0.02078	0.02109
0.3584	0.02022	0.02052	0.02087
0.384	0.02007	0.02027	0.02064
0.4096	0.01987	0.02012	0.02044
0.4608	0.01948	0.01971	0.02003
0.512	0.0191	0.01931	0.01959
0.5632	0.01877	0.01894	0.01929
0.6144	0.01837	0.01857	0.01891
0.6656	0.01803	0.01821	0.01855
0.7168	0.01772	0.01788	0.01824
0.768	0.01745	0.01761	0.01793
0.8192	0.01713	0.01729	0.01761
0.9216	0.01654	0.01673	0.017
1.024	0.01602	0.01618	0.01648
1.1264	0.01548	0.01565	0.01594
1.2288	0.01507	0.01519	0.01547
1.3312	0.01465	0.01475	0.01503
1.4336	0.01423	0.01433	0.01462
1.536	0.01384	0.01391	0.01419
1.6384	0.01349	0.01354	0.01383
1.8432	0.01279	0.01286	0.01313
2.048	0.01219	0.01222	0.01251
2.2528	0.01162	0.01165	0.01195
2.4576	0.01113	0.01115	0.01146
2.6624	0.01066	0.0107	0.01098
2.8672	0.01024	0.01025	0.01052
3.072	0.00983	0.00986	0.01013
3.2256	0.00954	0.00959	0.0099
3.6352	0.00887	0.00892	0.00925
4.0448	0.0083	0.00834	0.00866
4.4544	0.00778	0.00781	0.00815
4.864	0.00734	0.00736	0.00768
5.2736	0.00695	0.00697	0.00728
5.6832	0.00661	0.00661	0.00691
6.0928	0.0063	0.00628	0.00657
6.5024	0.00603	0.00599	0.00628
7.3216	0.00547	0.0055	0.00575
8.1408	0.00505	0.00506	0.00531
8.96	0.00468	0.00467	0.00493
9.7792	0.00436	0.00438	0.00459
10.5984	0.00408	0.0041	0.00428
11.4176	0.00386	0.00387	0.00402
12.2368	0.00364	0.00363	0.00379
13.056	0.00347	0.00343	0.00361
14.6944	0.00315	0.00309	0.00325
16.3328	0.00285	0.00281	0.00297
17.9712	0.00264	0.00258	0.00273
19.6096	0.00246	0.00238	0.00254
21.248	0.0023	0.00224	0.00234
22.8864	0.00219	0.00205	0.00217
24.5248	0.00208	0.0019	0.00203
26.1632	0.0019	0.00179	0.00191
29.44	0.00165	0.00158	0.00176
32.7168	0.00151	0.00142	0.00164
35.9936	0.00137	0.00129	0.0015
39.2704	0.00125	0.00119	0.00141
42.5472	0.0012	0.00112	0.00133
45.824	0.0011	0.001	0.00121
49.1008	0.00103	0.000915988	0.00109
52.3776	0.000970249	0.000840639	0.000989906
58.9312	0.000786812	0.000765323	0.000800853
65.4848	0.000712805	0.000637034	0.000717427
72.0384	0.000634716	0.000528239	0.000570015
78.592	0.000557648	0.00049507	0.000615825
85.1456	0.00054694	0.000475957	0.000532129
91.6992	0.000505182	0.000463563	0.000531807
98.2528	0.000482259	0.000398169	0.000512921
104.806	0.000440988	0.000361498	0.00047192
117.914	0.000405497	0.000361964	0.000470563
131.021	0.000388242	0.00038619	0.000426159
144.128	0.000344818	0.000293056	0.000454952
157.235	0.000371963	0.000292779	0.000339708
170.342	0.000375789	0.000196958	0.000315154
183.45	0.00029587	0.000218194	0.000214327
196.557	0.000234925	0.00020146	0.000266933
209.664	0.000275047	0.000220856	0.000190914
235.878	0.000242778	0.000186987	0.000137083
262.093	0.000240888	0.000183611	0.000183934
288.307	0.000268288	0.000168377	0.000176421
314.522	0.000219544	0.000126848	0.000117807
340.736	0.000212552	7.22846e-05	7.33468e-05
366.95	0.000211051	9.4301e-05	7.23619e-06
393.165	0.00016001	2.60542e-05	-5.44234e-05
419.379	0.000183105	2.94658e-05	-5.41581e-06
471.808	0.000142942	2.57012e-05	2.08085e-05
524.237	0.000167508	1.93241e-05	1.76536e-05
576.666	0.00010249	9.62048e-05	-2.23043e-05
629.094	3.3389e-05	0.000135009	3.79977e-05
681.523	1.37609e-05	1.09885e-05	4.39727e-07
733.952	9.934e-05	5.03106e-05	1.23272e-05
786.381	4.37488e-05	6.88668e-06	1.12626e-05
838.81	8.94409e-05	-5.86273e-05	-1.59579e-05
943.667	2.76137e-05	-9.30729e-06	4.50115e-05
1048.52	1.3963e-06	2.84738e-05	7.87043e-05
1153.38	7.38005e-05	1.55456e-05	1.4577e-05
1258.24	-1.4679e-05	-1.31975e-05	5.17816e-05
1363.1	-3.85034e-05	2.91512e-05	6.13246e-05
1467.96	9.5722e-06	-2.86956e-05	7.64232e-05
1572.81	-3.59983e-05	1.40999e-05	4.42686e-05
1677.67	2.72408e-05	2.92359e-05	3.20216e-05
1887.39	-4.49551e-06	8.6469e-06	-9.11262e-06
2097.1	-8.99983e-07	3.89702e-05	-1.68445e-05
2306.82	-1.37989e-05	-1.31868e-05	-4.63234e-05
2516.53	-8.55496e-06	-2.41069e-05	-8.17248e-06
2726.25	-3.85829e-06	-6.94147e-06	4.55782e-05
2935.96	1.11495e-05	-1.44851e-06	-4.53677e-05
3145.68	1.13446e-06	-4.21785e-06	2.63183e-05
3355.39	3.46341e-06	-3.97103e-05	4.30436e-05
3774.82	-2.53328e-06	2.59474e-05	5.21372e-05
4194.25	-2.98938e-05	-4.27768e-06	1.48288e-06
4613.68	-2.14454e-05	5.79306e-05	-9.07263e-06
5033.11	1.379e-05	-8.37716e-06	5.85485e-05
5452.54	4.06419e-05	-3.226e-05	-2.01551e-05
5871.97	-5.18073e-07	-2.18465e-05	5.88185e-06
6291.4	-3.94622e-05	-1.75599e-05	-2.04912e-05
6710.83	-4.5118e-05	2.59652e-05	-1.59452e-05
7549.7	4.81508e-05	-3.11497e-05	5.88652e-06
8388.56	4.76678e-05	-2.92224e-05	4.54561e-07
9227.42	-2.16777e-05	-1.7825e-06	-2.56447e-05
10066.3	-2.09435e-06	-8.53634e-06	-2.22948e-05
10905.1	3.52833e-05	1.58492e-05	1.10959e-05
11744	-2.45231e-06	-2.68969e-05	-2.46125e-05
12582.9	-2.25825e-05	7.07877e-07	9.6475e-06
13421.7	4.78404e-06	-1.47582e-06	1.60362e-05
15099.4	-1.93657e-05	4.31867e-06	9.37287e-06
16777.2	2.08654e-05	-1.72799e-06	6.07075e-06
18454.9	1.33866e-05	-1.46301e-05	-6.03834e-06
20132.6	-7.44646e-07	5.48062e-07	-1.53394e-05
21810.3	4.5948e-07	-8.30726e-06	1.01658e-05
23488.1	2.44886e-05	-2.68212e-05	-1.09744e-05
25165.8	-1.83681e-05	3.55434e-06	3.89872e-06
26843.5	1.10947e-05	-1.93569e-06	1.91585e-05
30198.9	-3.94678e-05	-4.19123e-06	1.36675e-05
33554.4	9.2506e-06	-1.93903e-06	1.67701e-05
36909.8	-5.0354e-06	3.75151e-06	7.50677e-06
40265.3	6.16841e-07	-1.01487e-06	7.02915e-06
43620.7	3.00087e-05	1.91732e-05	-1.44859e-06
46976.2	7.591e-06	3.89031e-06	-5.74676e-06
50331.6	-8.61611e-06	5.904e-06	-4.27711e-05
53687	9.92047e-06	1.95697e-06	-1.67052e-05
60397.9	5.39044e-06	9.53531e-06	8.23722e-06
67108.8	-1.37645e-06	-8.77712e-06	-2.12453e-05
73819.7	-3.12034e-05	-9.16119e-06	-1.3521e-06
80530.6	-2.70037e-06	5.29277e-06	-2.26325e-05
87241.5	1.14547e-05	-7.78951e-06	1.3634e-06
93952.4	4.17224e-06	-8.47721e-06	-1.16681e-05
100663	2.12589e-05	-5.58145e-06	-3.35673e-06
107374	3.76879e-06	-3.51767e-07	7.54244e-06
120796	-1.97435e-05	5.8063e-06	4.0372e-06
134218	-7.59792e-06	-5.24623e-06	1.42622e-05
147639	8.22138e-06	-1.09817e-06	9.94968e-06
161061	-9.48508e-06	6.02154e-06	2.73147e-07
174483	-2.02776e-05	-3.76165e-06	-1.85122e-07
187905	-1.76005e-06	-4.67215e-06	-1.88104e-05
201327	1.50381e-06	-3.12289e-07	-7.28652e-06

## Sheet: Figure 5b
Figure 5 b
GluN1 LBD A480C-N521Y dimer APO							GluN1 LBD A480C-N521Y dimer + L-Glu
Lag time τ (ms)	1	2	3				Lag time τ (ms)	1	2	3
3.75e-05	0.03535	0.03961	0.04733				3.75e-05	0.03239	0.03797	0.03838
4.375e-05	0.03528	0.03947	0.04508				4.375e-05	0.03284	0.03691	0.03996
5e-05	0.03211	0.03937	0.04761				5e-05	0.03228	0.03699	0.03991
5.625e-05	0.0328	0.0427	0.04323				5.625e-05	0.03323	0.03079	0.03623
6.25e-05	0.03413	0.04143	0.04306				6.25e-05	0.03106	0.03539	0.04024
6.875e-05	0.03535	0.04181	0.04629				6.875e-05	0.03184	0.03806	0.03811
7.5e-05	0.03492	0.0397	0.04779				7.5e-05	0.02744	0.03392	0.03621
8.125e-05	0.0324	0.03951	0.04254				8.125e-05	0.03061	0.03371	0.03522
8.75e-05	0.03031	0.03366	0.03937				8.75e-05	0.02906	0.03241	0.03939
9.375e-05	0.03628	0.04167	0.04087				9.375e-05	0.02799	0.03412	0.03258
0.0001	0.03544	0.0443	0.04277				0.0001	0.02949	0.03267	0.03403
0.0001125	0.03261	0.04049	0.03492				0.0001125	0.02863	0.03292	0.03464
0.000125	0.032	0.04369	0.03964				0.000125	0.02848	0.03354	0.03393
0.0001375	0.03451	0.03731	0.03772				0.0001375	0.03056	0.03317	0.03836
0.00015	0.02964	0.03623	0.03784				0.00015	0.02927	0.03221	0.03375
0.0001625	0.03092	0.03152	0.03629				0.0001625	0.02817	0.03435	0.03462
0.000175	0.03276	0.03252	0.03404				0.000175	0.02891	0.03266	0.03592
0.0001875	0.0299	0.04217	0.03976				0.0001875	0.02892	0.03226	0.0335
0.0002	0.02944	0.03539	0.03767				0.0002	0.02945	0.03172	0.03458
0.000225	0.03084	0.03279	0.03973				0.000225	0.0283	0.0318	0.03453
0.00025	0.03233	0.03501	0.03807				0.00025	0.02945	0.03286	0.03378
0.000275	0.03062	0.03432	0.03978				0.000275	0.02912	0.03199	0.03519
0.0003	0.02988	0.03479	0.03649				0.0003	0.02867	0.03166	0.03362
0.000325	0.02888	0.03131	0.03829				0.000325	0.02692	0.03219	0.03424
0.00035	0.02922	0.03493	0.03711				0.00035	0.0272	0.0331	0.03478
0.000375	0.03306	0.03312	0.03407				0.000375	0.02661	0.03336	0.03445
0.0004	0.032	0.03363	0.03803				0.0004	0.0274	0.03322	0.03492
0.00045	0.0283	0.03343	0.03463				0.00045	0.02739	0.03293	0.03375
0.0005	0.02962	0.03388	0.03889				0.0005	0.02912	0.03234	0.03422
0.00055	0.02931	0.03295	0.04065				0.00055	0.02984	0.03246	0.0354
0.0006	0.02925	0.03509	0.03723				0.0006	0.02782	0.03267	0.0348
0.00065	0.02931	0.03362	0.03698				0.00065	0.02773	0.03109	0.03307
0.0007	0.02844	0.03427	0.03784				0.0007	0.02771	0.0313	0.03386
0.00075	0.03121	0.03221	0.03575				0.00075	0.02845	0.03108	0.03333
0.0008	0.02834	0.03444	0.03638				0.0008	0.02803	0.03122	0.03375
0.0009	0.02967	0.03501	0.03596				0.0009	0.0274	0.03167	0.03524
0.001	0.02965	0.03466	0.03768				0.001	0.02704	0.03226	0.03292
0.0011	0.03067	0.0327	0.03609				0.0011	0.02718	0.03214	0.0338
0.0012	0.02722	0.03397	0.03706				0.0012	0.02709	0.03219	0.03382
0.0013	0.02858	0.03307	0.03795				0.0013	0.02722	0.03267	0.03299
0.0014	0.02863	0.0332	0.03519				0.0014	0.02738	0.03254	0.03398
0.0015	0.0276	0.03264	0.0367				0.0015	0.02743	0.03163	0.03256
0.0016	0.0276	0.03293	0.0365				0.0016	0.02739	0.03169	0.03239
0.0018	0.02729	0.03274	0.03547				0.0018	0.02764	0.03223	0.03293
0.002	0.02878	0.03258	0.03565				0.002	0.02727	0.03135	0.03306
0.0022	0.02721	0.03219	0.03515				0.0022	0.0269	0.03156	0.0333
0.0024	0.02832	0.03305	0.03517				0.0024	0.028	0.03208	0.03352
0.0026	0.02716	0.03182	0.03487				0.0026	0.02762	0.03115	0.03309
0.0028	0.02733	0.03138	0.03413				0.0028	0.02709	0.03147	0.03336
0.003	0.02821	0.03223	0.03533				0.003	0.02793	0.03202	0.03273
0.0032	0.02772	0.03234	0.03558				0.0032	0.02745	0.03119	0.03268
0.0036	0.02685	0.03206	0.03458				0.0036	0.02739	0.03124	0.03318
0.004	0.02733	0.03195	0.03507				0.004	0.02718	0.03059	0.03278
0.0044	0.02731	0.03068	0.03502				0.0044	0.02757	0.0312	0.03325
0.0048	0.02677	0.03226	0.03429				0.0048	0.02738	0.03079	0.03297
0.0052	0.02663	0.03179	0.03458				0.0052	0.02702	0.03102	0.03258
0.0056	0.02623	0.03158	0.03411				0.0056	0.0273	0.0309	0.03286
0.006	0.0266	0.03124	0.03513				0.006	0.02721	0.0308	0.03254
0.0064	0.02659	0.03119	0.03467				0.0064	0.02729	0.03079	0.03249
0.0072	0.02609	0.03137	0.03395				0.0072	0.0274	0.03099	0.03305
0.008	0.02637	0.03107	0.03465				0.008	0.0272	0.03057	0.03284
0.0088	0.02612	0.0308	0.03385				0.0088	0.02714	0.03092	0.03252
0.0096	0.02677	0.03066	0.03453				0.0096	0.0274	0.03068	0.03243
0.0104	0.0263	0.03028	0.03386				0.0104	0.02692	0.0308	0.03253
0.0112	0.02566	0.03039	0.03383				0.0112	0.02721	0.03078	0.03248
0.012	0.02598	0.03029	0.03432				0.012	0.02724	0.0308	0.03244
0.0128	0.02569	0.03065	0.03392				0.0128	0.02718	0.03067	0.03246
0.0144	0.02566	0.03043	0.03335				0.0144	0.02686	0.03083	0.03229
0.016	0.02586	0.0302	0.03315				0.016	0.02699	0.03066	0.03211
0.0176	0.02582	0.03013	0.03355				0.0176	0.02699	0.03075	0.0323
0.0192	0.02559	0.03	0.03302				0.0192	0.02672	0.03052	0.03242
0.0208	0.02543	0.03008	0.0331				0.0208	0.02681	0.03071	0.0321
0.0224	0.02545	0.02973	0.033				0.0224	0.0267	0.03048	0.03204
0.024	0.02556	0.02975	0.03263				0.024	0.02675	0.03047	0.03202
0.0256	0.02503	0.02957	0.03264				0.0256	0.02674	0.03057	0.03193
0.0288	0.02504	0.02938	0.03244				0.0288	0.02671	0.03036	0.03189
0.032	0.02491	0.02937	0.03205				0.032	0.02658	0.03047	0.03187
0.0352	0.02485	0.02927	0.03207				0.0352	0.02654	0.03032	0.03169
0.0384	0.02489	0.02872	0.03268				0.0384	0.02653	0.03025	0.0319
0.0416	0.02469	0.02881	0.0319				0.0416	0.02637	0.03012	0.03169
0.0448	0.02453	0.02883	0.03147				0.0448	0.02629	0.02996	0.03162
0.048	0.02454	0.0289	0.03174				0.048	0.02641	0.0298	0.03152
0.0512	0.0245	0.0287	0.03163				0.0512	0.02645	0.0299	0.03146
0.0576	0.02418	0.02839	0.03148				0.0576	0.02622	0.02978	0.03144
0.064	0.02418	0.02828	0.03112				0.064	0.02612	0.02973	0.0312
0.0704	0.02399	0.02796	0.03109				0.0704	0.02599	0.02966	0.03111
0.0768	0.02388	0.02802	0.03075				0.0768	0.02593	0.02959	0.03098
0.0832	0.02376	0.02789	0.03092				0.0832	0.02587	0.02937	0.03104
0.0896	0.02362	0.02766	0.03052				0.0896	0.02578	0.02932	0.03084
0.096	0.02355	0.02762	0.03037				0.096	0.02567	0.02898	0.03063
0.1024	0.0233	0.02752	0.03015				0.1024	0.02555	0.02906	0.03062
0.1152	0.02313	0.02701	0.02998				0.1152	0.02542	0.02899	0.03046
0.128	0.02302	0.02695	0.02957				0.128	0.02535	0.02872	0.03025
0.1408	0.02265	0.02677	0.0294				0.1408	0.02512	0.02858	0.03009
0.1536	0.02263	0.0266	0.02934				0.1536	0.02498	0.0284	0.03
0.1664	0.02235	0.02634	0.02897				0.1664	0.02483	0.02821	0.02961
0.1792	0.02219	0.02613	0.02885				0.1792	0.02471	0.02797	0.02956
0.192	0.02208	0.02576	0.0285				0.192	0.0246	0.02796	0.02932
0.2048	0.02182	0.02551	0.02837				0.2048	0.02442	0.02769	0.02922
0.2304	0.02155	0.02524	0.02784				0.2304	0.02416	0.02739	0.02886
0.256	0.02123	0.02489	0.02747				0.256	0.02393	0.02707	0.02853
0.2816	0.021	0.02458	0.02724				0.2816	0.02364	0.02677	0.02822
0.3072	0.02067	0.02425	0.02685				0.3072	0.02341	0.02648	0.02794
0.3328	0.02044	0.02388	0.02649				0.3328	0.02315	0.02616	0.02758
0.3584	0.0201	0.02367	0.02606				0.3584	0.02285	0.02592	0.02737
0.384	0.01985	0.02332	0.02585				0.384	0.02267	0.02562	0.02705
0.4096	0.01966	0.02305	0.02549				0.4096	0.02241	0.02539	0.02676
0.4608	0.01922	0.02254	0.02485				0.4608	0.02196	0.02491	0.0262
0.512	0.01878	0.02198	0.02424				0.512	0.02152	0.0244	0.02568
0.5632	0.01837	0.02155	0.02371				0.5632	0.02114	0.02394	0.02522
0.6144	0.01808	0.02095	0.02329				0.6144	0.02072	0.02351	0.02472
0.6656	0.01769	0.02058	0.02279				0.6656	0.02039	0.02309	0.02432
0.7168	0.01734	0.0202	0.02226				0.7168	0.01999	0.02267	0.02388
0.768	0.01704	0.01983	0.02193				0.768	0.01961	0.02227	0.02344
0.8192	0.01668	0.01944	0.02147				0.8192	0.01931	0.02188	0.02304
0.9216	0.01609	0.01876	0.02064				0.9216	0.01867	0.02119	0.02229
1.024	0.01559	0.01813	0.01993				1.024	0.01808	0.02049	0.0216
1.1264	0.01507	0.0175	0.01931				1.1264	0.01754	0.01988	0.02095
1.2288	0.01457	0.01692	0.01867				1.2288	0.01701	0.01927	0.02034
1.3312	0.01412	0.01643	0.01814				1.3312	0.01652	0.01874	0.01976
1.4336	0.01372	0.01598	0.01764				1.4336	0.01609	0.01819	0.01919
1.536	0.01334	0.01545	0.017				1.536	0.01563	0.0177	0.01869
1.6384	0.013	0.01503	0.01656				1.6384	0.01522	0.01724	0.01824
1.8432	0.01231	0.01423	0.01573				1.8432	0.01447	0.01638	0.01732
2.048	0.01168	0.01353	0.01493				2.048	0.01382	0.01556	0.01653
2.2528	0.01116	0.01284	0.01424				2.2528	0.01319	0.01487	0.01577
2.4576	0.01066	0.01231	0.01359				2.4576	0.01262	0.01424	0.0151
2.6624	0.01018	0.0118	0.01302				2.6624	0.0121	0.01361	0.0145
2.8672	0.00976	0.01126	0.01251				2.8672	0.0116	0.01308	0.01394
3.072	0.00939	0.01081	0.012				3.072	0.01118	0.01257	0.01341
3.2256	0.00917	0.01052	0.01172				3.2256	0.01088	0.01224	0.01305
3.6352	0.00854	0.00979	0.01092				3.6352	0.01014	0.01139	0.01213
4.0448	0.00798	0.00915	0.01021				4.0448	0.0095	0.01065	0.01139
4.4544	0.0075	0.0086	0.00954				4.4544	0.00892	0.01	0.01067
4.864	0.0071	0.00811	0.00901				4.864	0.00841	0.00943	0.01009
5.2736	0.00673	0.00769	0.00854				5.2736	0.00798	0.00891	0.00954
5.6832	0.00643	0.00727	0.00812				5.6832	0.00757	0.00843	0.00903
6.0928	0.0061	0.00694	0.00772				6.0928	0.00723	0.00802	0.00864
6.5024	0.00583	0.00666	0.00737				6.5024	0.00689	0.00764	0.00824
7.3216	0.00532	0.0061	0.00676				7.3216	0.0063	0.007	0.00753
8.1408	0.00489	0.00566	0.0062				8.1408	0.0058	0.00647	0.00696
8.96	0.00455	0.00527	0.00575				8.96	0.00539	0.00602	0.00644
9.7792	0.00428	0.00488	0.00535				9.7792	0.00504	0.00559	0.006
10.5984	0.00398	0.00455	0.00499				10.5984	0.00475	0.00519	0.00561
11.4176	0.00374	0.00428	0.0047				11.4176	0.00447	0.00484	0.00525
12.2368	0.00357	0.00401	0.00442				12.2368	0.00422	0.00456	0.00493
13.056	0.0034	0.00379	0.00421				13.056	0.00402	0.00432	0.00469
14.6944	0.00307	0.00342	0.00381				14.6944	0.00367	0.00389	0.00424
16.3328	0.00284	0.00323	0.00349				16.3328	0.00337	0.00349	0.0039
17.9712	0.00268	0.00304	0.00321				17.9712	0.00308	0.00317	0.00359
19.6096	0.00242	0.0028	0.00297				19.6096	0.00286	0.00289	0.00337
21.248	0.00226	0.00256	0.00277				21.248	0.00267	0.00269	0.00316
22.8864	0.00211	0.00239	0.00254				22.8864	0.00251	0.0025	0.00299
24.5248	0.002	0.00228	0.00241				24.5248	0.0024	0.00231	0.0028
26.1632	0.0019	0.00217	0.00227				26.1632	0.00229	0.00215	0.00268
29.44	0.00168	0.00195	0.002				29.44	0.00204	0.00196	0.00244
32.7168	0.00154	0.00178	0.00189				32.7168	0.00182	0.00177	0.00226
35.9936	0.00144	0.00171	0.00172				35.9936	0.00167	0.0016	0.00204
39.2704	0.0013	0.00155	0.00165				39.2704	0.00156	0.0015	0.00189
42.5472	0.00123	0.00152	0.00157				42.5472	0.00144	0.00142	0.00176
45.824	0.00116	0.00142	0.00143				45.824	0.00131	0.00142	0.00162
49.1008	0.0011	0.00128	0.00134				49.1008	0.00118	0.00135	0.00153
52.3776	0.00103	0.00122	0.0013				52.3776	0.00107	0.00129	0.00143
58.9312	0.00085819	0.0011	0.00115				58.9312	0.00095985	0.00107	0.00126
65.4848	0.000826193	0.000959965	0.00109				65.4848	0.000820149	0.00087553	0.00111
72.0384	0.000821248	0.00086033	0.000965734				72.0384	0.000803209	0.000811312	0.000997341
78.592	0.000774514	0.000740265	0.000814498				78.592	0.000713642	0.000762082	0.000807874
85.1456	0.000723609	0.000704482	0.00074359				85.1456	0.000698086	0.000768087	0.000683897
91.6992	0.000685711	0.0005834	0.0006811				91.6992	0.000633708	0.000688975	0.000606039
98.2528	0.000651543	0.000497721	0.000597896				98.2528	0.000576358	0.000539692	0.00063799
104.806	0.000604154	0.000488701	0.000565928				104.806	0.000501837	0.000495127	0.000647681
117.914	0.000528336	0.000562566	0.000509855				117.914	0.000424895	0.000431217	0.000541752
131.021	0.000470987	0.000465771	0.000547736				131.021	0.000400931	0.000425808	0.000364176
144.128	0.00049367	0.000497392	0.000381112				144.128	0.000349727	0.000452115	0.00028325
157.235	0.000485382	0.000512971	0.00036301				157.235	0.000313256	0.000348658	0.000301766
170.342	0.00034455	0.000399241	0.000347379				170.342	0.000348939	0.000369545	0.000339169
183.45	0.000391676	0.000302506	0.000367956				183.45	0.000269265	0.000330743	0.000353708
196.557	0.000358175	0.000277646	0.000395697				196.557	0.000187053	0.00021292	0.000250578
209.664	0.000338617	0.000307164	0.000341227				209.664	0.000165293	0.000226551	0.000180323
235.878	0.000350907	0.000332145	0.000359288				235.878	0.000150098	0.000168107	0.000178958
262.093	0.000359116	0.000279235	0.000210545				262.093	0.000169524	0.000146182	8.41675e-05
288.307	0.000260372	0.000311062	0.000144695				288.307	0.000273245	0.000196864	0.000181557
314.522	0.000195273	0.000245949	0.000207848				314.522	0.000264908	0.000127393	0.00010656
340.736	0.000242293	0.000227596	0.000197853				340.736	0.000256629	0.000110458	8.08522e-05
366.95	0.000235787	0.000309242	0.000168254				366.95	0.000194056	7.36547e-05	0.00019704
393.165	0.000266355	0.000330332	0.000265351				393.165	0.000184303	7.61682e-05	0.000257886
419.379	0.000320398	0.000311224	0.000251856				419.379	0.000210628	0.000104703	0.000321203
471.808	0.000327095	0.00026256	0.000249113				471.808	0.000144934	6.45927e-05	0.000299909
524.237	0.000318799	0.000252523	0.00033494				524.237	8.33158e-05	5.93626e-06	0.000227986
576.666	0.000216256	0.000203185	0.000210979				576.666	7.95795e-05	8.71448e-05	0.000138379
629.094	0.000189366	0.000218077	0.000180741				629.094	0.00011521	0.000153138	0.000131242
681.523	0.000290186	0.000208299	0.000132562				681.523	0.000151403	7.4075e-05	-2.35785e-05
733.952	0.000218105	0.000215765	7.96724e-05				733.952	0.000144787	3.9091e-05	5.49515e-06
786.381	0.000189734	0.000128454	0.00020106				786.381	8.99147e-05	-4.15643e-05	4.39059e-05
838.81	0.000215345	0.00017857	0.000153871				838.81	6.16949e-05	-7.0064e-05	0.000118458
943.667	0.000214676	0.00015842	0.000156253				943.667	5.54149e-05	8.82644e-05	0.000163381
1048.52	0.000216813	0.00023017	0.000190983				1048.52	5.55067e-05	4.60339e-05	5.18687e-05
1153.38	0.000324667	0.000195604	0.000155351				1153.38	5.82411e-05	4.07041e-05	0.000124809
1258.24	0.000285885	0.000232669	0.00013416				1258.24	6.50494e-05	2.14399e-05	0.000109775
1363.1	0.000309794	0.000190783	0.000127277				1363.1	8.59862e-05	0.000110623	9.36896e-05
1467.96	0.000227831	0.00025772	9.31014e-05				1467.96	0.000108377	3.52018e-05	5.11101e-05
1572.81	0.000199952	0.000160227	0.000103552				1572.81	9.06121e-05	1.30576e-05	0.000100335
1677.67	0.000208009	0.000181448	0.00013612				1677.67	6.14999e-05	-6.38216e-06	0.000105187
1887.39	0.000271263	0.000173392	9.88863e-05				1887.39	-4.00609e-05	-9.97177e-05	9.31107e-05
2097.1	0.000212147	0.000177621	0.000127276				2097.1	8.61994e-05	-2.34344e-05	0.000119314
2306.82	0.000183351	0.00016934	0.000131579				2306.82	4.04159e-05	0.000113915	8.61251e-05
2516.53	0.000197195	0.000215252	9.23596e-05				2516.53	1.78188e-05	5.71402e-05	0.000129148
2726.25	0.000246398	0.000225664	0.000127411				2726.25	7.47685e-05	-1.48143e-05	8.3618e-05
2935.96	0.000243513	0.000199913	0.000195317				2935.96	7.79784e-05	3.5141e-05	0.000131531
3145.68	0.000232261	0.000124165	8.93031e-05				3145.68	-4.09765e-05	6.94154e-05	0.000115758
3355.39	0.000259463	0.000166564	7.97988e-05				3355.39	-5.78242e-06	8.37527e-05	0.000132072
3774.82	0.000210783	0.000229646	8.73977e-05				3774.82	8.12806e-06	1.45818e-05	0.000116303
4194.25	0.000172281	0.000223422	9.42237e-05				4194.25	1.65943e-05	-2.40108e-06	0.000136584
4613.68	0.000172059	0.000185843	7.90821e-05				4613.68	1.82948e-05	-1.97537e-05	6.29691e-05
5033.11	0.000215433	0.000222975	3.83369e-05				5033.11	6.79238e-05	-9.20554e-05	0.000132809
5452.54	0.000212575	0.000191824	5.19001e-05				5452.54	1.23716e-05	2.25881e-05	5.78124e-05
5871.97	0.000162932	0.000181468	9.58313e-05				5871.97	9.25576e-05	2.78073e-05	1.62774e-05
6291.4	0.000216349	0.000166419	8.6453e-05				6291.4	6.57278e-05	2.40592e-05	0.000101128
6710.83	0.000233067	0.000174185	6.04317e-05				6710.83	4.18429e-05	1.19396e-05	0.000130009
7549.7	0.000201326	0.000210819	2.21785e-05				7549.7	2.36173e-05	1.63553e-06	7.10498e-05
8388.56	0.000213215	0.000180124	3.33877e-05				8388.56	-8.28541e-06	1.98698e-05	0.000159627
9227.42	0.00019133	0.00020242	5.59412e-05				9227.42	1.91105e-05	7.72e-06	0.00011833
10066.3	0.000195057	0.000156418	5.46976e-05				10066.3	2.41628e-05	-1.74577e-05	5.98114e-05
10905.1	0.00019363	0.000202585	5.46179e-05				10905.1	4.43814e-05	3.08312e-06	0.000123526
11744	0.000199564	0.000191823	0.0001135				11744	4.20878e-05	6.18163e-05	0.000110343
12582.9	0.000203589	0.000168711	0.000150604				12582.9	6.92347e-05	2.33134e-05	0.000121507
13421.7	0.000158552	0.00015625	9.02502e-05				13421.7	2.31377e-05	3.18687e-05	0.000142475
15099.4	0.000136355	0.000179597	0.000110115				15099.4	1.71313e-05	-4.07596e-06	0.000129429
16777.2	0.000161009	0.000157923	0.0001091				16777.2	7.21136e-05	-6.47006e-06	0.000104045
18454.9	0.000166261	0.000178088	9.73279e-05				18454.9	3.08377e-05	-4.22157e-05	0.00011196
20132.6	0.000164635	0.000183715	4.59263e-05				20132.6	1.94614e-05	9.03036e-06	6.03642e-05
21810.3	0.000190004	0.00018895	4.58574e-05				21810.3	3.39899e-05	1.82469e-05	0.00011262
23488.1	0.000197098	0.000169091	4.30371e-05				23488.1	6.1612e-05	-1.01436e-05	8.72102e-05
25165.8	0.000185133	0.000176743	4.62018e-05				25165.8	7.24281e-05	1.35623e-05	7.38132e-05
26843.5	0.000128111	0.00016088	1.95538e-05				26843.5	5.92368e-05	-2.49628e-05	0.000113683
30198.9	0.000147034	0.000132374	6.01372e-05				30198.9	2.54309e-05	-2.13955e-07	9.13263e-05
33554.4	0.000148564	0.000126379	6.06456e-05				33554.4	1.71335e-05	1.20022e-05	7.20878e-05
36909.8	0.000171257	0.000122948	4.2609e-05				36909.8	2.7502e-05	-8.28327e-06	7.94828e-05
40265.3	0.000140787	0.000125567	5.00877e-05				40265.3	6.41189e-05	-1.54633e-06	7.20514e-05
43620.7	0.000148494	0.000108414	5.00085e-05				43620.7	3.27173e-05	3.00304e-05	0.000106264
46976.2	0.000131495	0.000128538	3.76965e-05				46976.2	3.55998e-05	-4.94075e-06	7.36465e-05
50331.6	0.00011721	0.000129198	5.22067e-05				50331.6	2.9764e-05	1.01711e-05	7.34906e-05
53687	7.03999e-05	8.09326e-05	1.33371e-05				53687	3.47687e-05	-2.09997e-05	5.05468e-05
60397.9	8.03917e-05	7.45639e-05	3.15518e-05				60397.9	3.40714e-05	-1.54372e-05	3.70212e-05
67108.8	0.000104649	7.22888e-05	2.99882e-05				67108.8	4.07926e-05	2.26494e-05	2.63133e-05
73819.7	9.06181e-05	7.58563e-05	3.85158e-05				73819.7	2.383e-05	6.10267e-06	3.34224e-05
80530.6	9.58641e-05	7.86677e-05	3.3415e-05				80530.6	5.38073e-05	-5.58582e-06	3.05825e-05
87241.5	7.36121e-05	7.55759e-05	3.07254e-05				87241.5	4.97685e-05	-3.10423e-06	2.20613e-05
93952.4	8.72762e-05	5.78421e-05	2.48121e-05				93952.4	4.0293e-05	7.6335e-06	3.10235e-05
100663	9.32876e-05	6.57581e-05	3.46222e-05				100663	2.85571e-05	6.52828e-06	3.98805e-05
107374	5.57303e-05	1.66919e-05	1.46499e-05				107374	5.54749e-06	1.57527e-05	3.12289e-05
120796	4.91751e-05	2.37566e-05	1.78169e-05				120796	5.07669e-06	-9.02338e-06	4.03146e-05
134218	4.24196e-05	4.82557e-05	1.80573e-05				134218	2.15393e-05	-8.9976e-06	2.68348e-05
147639	6.87685e-05	4.18273e-05	-3.94283e-06				147639	2.07628e-05	7.126e-06	4.73233e-05
161061	7.17234e-05	5.38287e-05	5.04018e-06				161061	1.68192e-05	6.66994e-06	4.22155e-05
174483	5.13755e-05	3.06017e-05	2.0187e-05				174483	1.74671e-05	-1.61656e-05	3.44752e-05
187905	7.17012e-05	3.58479e-05	4.10409e-05				187905	-6.97602e-07	3.18627e-06	2.68125e-05
201327	4.29599e-05	3.99135e-05	3.88675e-05				201327	1.2525e-05	-9.25701e-06	2.68815e-05
iGluN1 LBD A480C-N521Y dimer + Glycin
Lag time τ (ms)	1	2	3
3.75e-05	0.02945	0.02657	0.03309
4.375e-05	0.02851	0.02844	0.03064
5e-05	0.02358	0.02677	0.02608
5.625e-05	0.02492	0.02733	0.02844
6.25e-05	0.02425	0.02579	0.0278
6.875e-05	0.02375	0.02994	0.02573
7.5e-05	0.02718	0.02745	0.0257
8.125e-05	0.02524	0.02702	0.02523
8.75e-05	0.02534	0.02909	0.02801
9.375e-05	0.02616	0.02617	0.02445
0.0001	0.0269	0.02603	0.02807
0.0001125	0.02649	0.02751	0.03015
0.000125	0.02693	0.026	0.02623
0.0001375	0.02605	0.02497	0.02218
0.00015	0.02367	0.02679	0.02782
0.0001625	0.02711	0.02625	0.0259
0.000175	0.02528	0.02405	0.02266
0.0001875	0.02698	0.02404	0.02679
0.0002	0.02463	0.02413	0.02704
0.000225	0.02477	0.02504	0.02352
0.00025	0.02443	0.02722	0.02447
0.000275	0.02431	0.02505	0.02412
0.0003	0.02402	0.0267	0.02552
0.000325	0.02616	0.02501	0.0257
0.00035	0.02329	0.02561	0.02453
0.000375	0.02496	0.02538	0.02538
0.0004	0.0244	0.02467	0.02534
0.00045	0.02492	0.02344	0.02597
0.0005	0.02392	0.02419	0.02484
0.00055	0.02414	0.024	0.02575
0.0006	0.02346	0.02489	0.02642
0.00065	0.0244	0.02477	0.02597
0.0007	0.02445	0.0243	0.02501
0.00075	0.02377	0.02472	0.02534
0.0008	0.02374	0.02436	0.02526
0.0009	0.02403	0.02431	0.02439
0.001	0.02427	0.02415	0.02537
0.0011	0.02411	0.02447	0.02419
0.0012	0.02456	0.02408	0.02449
0.0013	0.0251	0.02539	0.0249
0.0014	0.02439	0.02526	0.02441
0.0015	0.02512	0.02584	0.0249
0.0016	0.02463	0.02526	0.02574
0.0018	0.02413	0.02454	0.0248
0.002	0.02442	0.02487	0.02514
0.0022	0.02371	0.02451	0.02495
0.0024	0.02435	0.02413	0.02439
0.0026	0.02478	0.02469	0.02428
0.0028	0.02368	0.02422	0.02548
0.003	0.02401	0.0245	0.02455
0.0032	0.02421	0.02467	0.02451
0.0036	0.02406	0.02466	0.02492
0.004	0.0243	0.02476	0.02483
0.0044	0.0242	0.02423	0.0248
0.0048	0.0243	0.02476	0.02474
0.0052	0.02411	0.0239	0.02498
0.0056	0.02417	0.02408	0.0246
0.006	0.02372	0.02416	0.02481
0.0064	0.02378	0.02421	0.0247
0.0072	0.02382	0.02416	0.02459
0.008	0.02377	0.02424	0.0246
0.0088	0.02415	0.02439	0.0246
0.0096	0.02393	0.02425	0.0244
0.0104	0.02402	0.02433	0.02471
0.0112	0.0239	0.02432	0.02482
0.012	0.02371	0.0243	0.02437
0.0128	0.0238	0.02416	0.02452
0.0144	0.02359	0.02425	0.02447
0.016	0.02366	0.0241	0.02423
0.0176	0.02351	0.02412	0.02449
0.0192	0.02362	0.02396	0.02458
0.0208	0.02367	0.02402	0.02421
0.0224	0.02386	0.02404	0.02435
0.024	0.02359	0.02396	0.02429
0.0256	0.02364	0.02385	0.02436
0.0288	0.02351	0.02381	0.02437
0.032	0.02356	0.024	0.02429
0.0352	0.02348	0.02379	0.02416
0.0384	0.02347	0.02373	0.02419
0.0416	0.02358	0.02366	0.02383
0.0448	0.02336	0.02371	0.02396
0.048	0.02332	0.02348	0.02388
0.0512	0.02339	0.02355	0.02394
0.0576	0.02315	0.02344	0.02401
0.064	0.02323	0.02344	0.02385
0.0704	0.02305	0.02346	0.0238
0.0768	0.02309	0.02336	0.02374
0.0832	0.0228	0.02318	0.02359
0.0896	0.02279	0.02308	0.02356
0.096	0.02281	0.02321	0.02338
0.1024	0.02269	0.02301	0.02344
0.1152	0.02259	0.02286	0.02325
0.128	0.02241	0.0228	0.02316
0.1408	0.02233	0.02259	0.023
0.1536	0.02217	0.02253	0.02281
0.1664	0.02211	0.02234	0.02268
0.1792	0.02187	0.02222	0.02251
0.192	0.02177	0.02202	0.02238
0.2048	0.0217	0.02193	0.0223
0.2304	0.02141	0.02172	0.02205
0.256	0.02117	0.02142	0.0218
0.2816	0.02093	0.02121	0.02151
0.3072	0.02074	0.02098	0.02131
0.3328	0.02048	0.02078	0.02109
0.3584	0.02022	0.02052	0.02087
0.384	0.02007	0.02027	0.02064
0.4096	0.01987	0.02012	0.02044
0.4608	0.01948	0.01971	0.02003
0.512	0.0191	0.01931	0.01959
0.5632	0.01877	0.01894	0.01929
0.6144	0.01837	0.01857	0.01891
0.6656	0.01803	0.01821	0.01855
0.7168	0.01772	0.01788	0.01824
0.768	0.01745	0.01761	0.01793
0.8192	0.01713	0.01729	0.01761
0.9216	0.01654	0.01673	0.017
1.024	0.01602	0.01618	0.01648
1.1264	0.01548	0.01565	0.01594
1.2288	0.01507	0.01519	0.01547
1.3312	0.01465	0.01475	0.01503
1.4336	0.01423	0.01433	0.01462
1.536	0.01384	0.01391	0.01419
1.6384	0.01349	0.01354	0.01383
1.8432	0.01279	0.01286	0.01313
2.048	0.01219	0.01222	0.01251
2.2528	0.01162	0.01165	0.01195
2.4576	0.01113	0.01115	0.01146
2.6624	0.01066	0.0107	0.01098
2.8672	0.01024	0.01025	0.01052
3.072	0.00983	0.00986	0.01013
3.2256	0.00954	0.00959	0.0099
3.6352	0.00887	0.00892	0.00925
4.0448	0.0083	0.00834	0.00866
4.4544	0.00778	0.00781	0.00815
4.864	0.00734	0.00736	0.00768
5.2736	0.00695	0.00697	0.00728
5.6832	0.00661	0.00661	0.00691
6.0928	0.0063	0.00628	0.00657
6.5024	0.00603	0.00599	0.00628
7.3216	0.00547	0.0055	0.00575
8.1408	0.00505	0.00506	0.00531
8.96	0.00468	0.00467	0.00493
9.7792	0.00436	0.00438	0.00459
10.5984	0.00408	0.0041	0.00428
11.4176	0.00386	0.00387	0.00402
12.2368	0.00364	0.00363	0.00379
13.056	0.00347	0.00343	0.00361
14.6944	0.00315	0.00309	0.00325
16.3328	0.00285	0.00281	0.00297
17.9712	0.00264	0.00258	0.00273
19.6096	0.00246	0.00238	0.00254
21.248	0.0023	0.00224	0.00234
22.8864	0.00219	0.00205	0.00217
24.5248	0.00208	0.0019	0.00203
26.1632	0.0019	0.00179	0.00191
29.44	0.00165	0.00158	0.00176
32.7168	0.00151	0.00142	0.00164
35.9936	0.00137	0.00129	0.0015
39.2704	0.00125	0.00119	0.00141
42.5472	0.0012	0.00112	0.00133
45.824	0.0011	0.001	0.00121
49.1008	0.00103	0.000915988	0.00109
52.3776	0.000970249	0.000840639	0.000989906
58.9312	0.000786812	0.000765323	0.000800853
65.4848	0.000712805	0.000637034	0.000717427
72.0384	0.000634716	0.000528239	0.000570015
78.592	0.000557648	0.00049507	0.000615825
85.1456	0.00054694	0.000475957	0.000532129
91.6992	0.000505182	0.000463563	0.000531807
98.2528	0.000482259	0.000398169	0.000512921
104.806	0.000440988	0.000361498	0.00047192
117.914	0.000405497	0.000361964	0.000470563
131.021	0.000388242	0.00038619	0.000426159
144.128	0.000344818	0.000293056	0.000454952
157.235	0.000371963	0.000292779	0.000339708
170.342	0.000375789	0.000196958	0.000315154
183.45	0.00029587	0.000218194	0.000214327
196.557	0.000234925	0.00020146	0.000266933
209.664	0.000275047	0.000220856	0.000190914
235.878	0.000242778	0.000186987	0.000137083
262.093	0.000240888	0.000183611	0.000183934
288.307	0.000268288	0.000168377	0.000176421
314.522	0.000219544	0.000126848	0.000117807
340.736	0.000212552	7.22846e-05	7.33468e-05
366.95	0.000211051	9.4301e-05	7.23619e-06
393.165	0.00016001	2.60542e-05	-5.44234e-05
419.379	0.000183105	2.94658e-05	-5.41581e-06
471.808	0.000142942	2.57012e-05	2.08085e-05
524.237	0.000167508	1.93241e-05	1.76536e-05
576.666	0.00010249	9.62048e-05	-2.23043e-05
629.094	3.3389e-05	0.000135009	3.79977e-05
681.523	1.37609e-05	1.09885e-05	4.39727e-07
733.952	9.934e-05	5.03106e-05	1.23272e-05
786.381	4.37488e-05	6.88668e-06	1.12626e-05
838.81	8.94409e-05	-5.86273e-05	-1.59579e-05
943.667	2.76137e-05	-9.30729e-06	4.50115e-05
1048.52	1.3963e-06	2.84738e-05	7.87043e-05
1153.38	7.38005e-05	1.55456e-05	1.4577e-05
1258.24	-1.4679e-05	-1.31975e-05	5.17816e-05
1363.1	-3.85034e-05	2.91512e-05	6.13246e-05
1467.96	9.5722e-06	-2.86956e-05	7.64232e-05
1572.81	-3.59983e-05	1.40999e-05	4.42686e-05
1677.67	2.72408e-05	2.92359e-05	3.20216e-05
1887.39	-4.49551e-06	8.6469e-06	-9.11262e-06
2097.1	-8.99983e-07	3.89702e-05	-1.68445e-05
2306.82	-1.37989e-05	-1.31868e-05	-4.63234e-05
2516.53	-8.55496e-06	-2.41069e-05	-8.17248e-06
2726.25	-3.85829e-06	-6.94147e-06	4.55782e-05
2935.96	1.11495e-05	-1.44851e-06	-4.53677e-05
3145.68	1.13446e-06	-4.21785e-06	2.63183e-05
3355.39	3.46341e-06	-3.97103e-05	4.30436e-05
3774.82	-2.53328e-06	2.59474e-05	5.21372e-05
4194.25	-2.98938e-05	-4.27768e-06	1.48288e-06
4613.68	-2.14454e-05	5.79306e-05	-9.07263e-06
5033.11	1.379e-05	-8.37716e-06	5.85485e-05
5452.54	4.06419e-05	-3.226e-05	-2.01551e-05
5871.97	-5.18073e-07	-2.18465e-05	5.88185e-06
6291.4	-3.94622e-05	-1.75599e-05	-2.04912e-05
6710.83	-4.5118e-05	2.59652e-05	-1.59452e-05
7549.7	4.81508e-05	-3.11497e-05	5.88652e-06
8388.56	4.76678e-05	-2.92224e-05	4.54561e-07
9227.42	-2.16777e-05	-1.7825e-06	-2.56447e-05
10066.3	-2.09435e-06	-8.53634e-06	-2.22948e-05
10905.1	3.52833e-05	1.58492e-05	1.10959e-05
11744	-2.45231e-06	-2.68969e-05	-2.46125e-05
12582.9	-2.25825e-05	7.07877e-07	9.6475e-06
13421.7	4.78404e-06	-1.47582e-06	1.60362e-05
15099.4	-1.93657e-05	4.31867e-06	9.37287e-06
16777.2	2.08654e-05	-1.72799e-06	6.07075e-06
18454.9	1.33866e-05	-1.46301e-05	-6.03834e-06
20132.6	-7.44646e-07	5.48062e-07	-1.53394e-05
21810.3	4.5948e-07	-8.30726e-06	1.01658e-05
23488.1	2.44886e-05	-2.68212e-05	-1.09744e-05
25165.8	-1.83681e-05	3.55434e-06	3.89872e-06
26843.5	1.10947e-05	-1.93569e-06	1.91585e-05
30198.9	-3.94678e-05	-4.19123e-06	1.36675e-05
33554.4	9.2506e-06	-1.93903e-06	1.67701e-05
36909.8	-5.0354e-06	3.75151e-06	7.50677e-06
40265.3	6.16841e-07	-1.01487e-06	7.02915e-06
43620.7	3.00087e-05	1.91732e-05	-1.44859e-06
46976.2	7.591e-06	3.89031e-06	-5.74676e-06
50331.6	-8.61611e-06	5.904e-06	-4.27711e-05
53687	9.92047e-06	1.95697e-06	-1.67052e-05
60397.9	5.39044e-06	9.53531e-06	8.23722e-06
67108.8	-1.37645e-06	-8.77712e-06	-2.12453e-05
73819.7	-3.12034e-05	-9.16119e-06	-1.3521e-06
80530.6	-2.70037e-06	5.29277e-06	-2.26325e-05
87241.5	1.14547e-05	-7.78951e-06	1.3634e-06
93952.4	4.17224e-06	-8.47721e-06	-1.16681e-05
100663	2.12589e-05	-5.58145e-06	-3.35673e-06
107374	3.76879e-06	-3.51767e-07	7.54244e-06
120796	-1.97435e-05	5.8063e-06	4.0372e-06
134218	-7.59792e-06	-5.24623e-06	1.42622e-05
147639	8.22138e-06	-1.09817e-06	9.94968e-06
161061	-9.48508e-06	6.02154e-06	2.73147e-07
174483	-2.02776e-05	-3.76165e-06	-1.85122e-07
187905	-1.76005e-06	-4.67215e-06	-1.88104e-05
201327	1.50381e-06	-3.12289e-07	-7.28652e-06

[truncated: 2 more sheets: Figure 5d, Figure 5e]
